# Supplementary material for: A revision of the Stenus flammeus group (Coleoptera, Staphylinidae) with descriptions of twelve new species
Source: Zookeys. 2016 Jun 2;(595):57–83. doi: 10.3897/zookeys.595.8752 (PMC4926691; doi:10.3897/zookeys.595.8752)
Supplement: XML Treatment for Stenus bostrychus [file zookeys.595.8752-treatment2.xml]

<!DOCTYPE tp:taxon-treatment
  PUBLIC "-//TaxonX//DTD Taxonomic Treatment Publishing DTD v0 20100105//EN" "tax-treatment-NSO.dtd">
<tp:taxon-treatment xmlns:tp="http://www.plazi.org/taxpub"><tp:treatment-meta><kwd-group><label>Taxon classification</label><kwd><named-content content-type="kingdom">Animalia</named-content></kwd><kwd><named-content content-type="order">Coleoptera</named-content></kwd><kwd><named-content content-type="family">Staphylinidae</named-content></kwd></kwd-group><mixed-citation publication-type="journal"><person-group><name><surname>Tang</surname><given-names>Liang</given-names></name><name><surname>Liu</surname><given-names>Si-Yu</given-names></name><name><surname>Niu</surname><given-names>Tong</given-names></name></person-group><article-title>A revision of the <italic><tp:taxon-name><tp:taxon-name-part taxon-name-part-type="genus">Stenus</tp:taxon-name-part> <tp:taxon-name-part taxon-name-part-type="species">flammeus</tp:taxon-name-part></tp:taxon-name></italic> group (<tp:taxon-name><tp:taxon-name-part taxon-name-part-type="order">Coleoptera</tp:taxon-name-part></tp:taxon-name>, <tp:taxon-name><tp:taxon-name-part taxon-name-part-type="family">Staphylinidae</tp:taxon-name-part></tp:taxon-name>) with descriptions of twelve new species</article-title><source>Zookeys</source><day>2</day><month>6</month><year>2016</year><volume>2016</volume><issue>595</issue><fpage>57</fpage><lpage>83</lpage><pub-id pub-id-type="doi">10.3897/zookeys.595.8752</pub-id></mixed-citation></tp:treatment-meta><tp:nomenclature><tp:taxon-name>
            <tp:taxon-name-part taxon-name-part-type="genus">Stenus</tp:taxon-name-part>
            <tp:taxon-name-part taxon-name-part-type="species">bostrychus</tp:taxon-name-part>
          </tp:taxon-name><tp:taxon-authority>Tang &amp; Puthz, 2008</tp:taxon-authority><tp:nomenclature-citation-list><tp:nomenclature-citation><tp:taxon-name>
                <tp:taxon-name-part taxon-name-part-type="genus">Stenus</tp:taxon-name-part> <tp:taxon-name-part taxon-name-part-type="species">bostrychus</tp:taxon-name-part></tp:taxon-name><comment>Tang &amp; Puthz, 2008 in <xref ref-type="bibr" rid="B6">Tang, Zhao &amp; Puthz, 2008</xref>: 12.</comment></tp:nomenclature-citation></tp:nomenclature-citation-list></tp:nomenclature><tp:treatment-sec sec-type="material"><title>Material examined.</title><p>
            <bold>China: Sichuan: Holotype</bold>: ♂, Tianquan County, Labahe Nature Reserve, alt. 2400–2600 m, 31.VII.2006, HU Jia-Yao &amp; TANG Liang leg. (<abbrev xmlns:xlink="http://www.w3.org/1999/xlink" content-type="institution" xlink:title="Department of Biology, Shanghai Normal University, P. R. China" xlink:type="simple">SHNU</abbrev>). <bold>Paratypes</bold>: 3♂♂5♀♀, same data as for the holotype (<abbrev xmlns:xlink="http://www.w3.org/1999/xlink" content-type="institution" xlink:title="Department of Biology, Shanghai Normal University, P. R. China" xlink:type="simple">SHNU</abbrev>); 6♂♂ 2♀♀, Tianquan County, Labahe Nature Reserve, alt. 2000 m, 30.VII.2006, HU Jia-Yao and TANG Liang leg. (<abbrev xmlns:xlink="http://www.w3.org/1999/xlink" content-type="institution" xlink:title="Department of Biology, Shanghai Normal University, P. R. China" xlink:type="simple">SHNU</abbrev>); ♂, Labahe Nature Reserve, Tianquan County, Sichuan Prov., alt. 1900 m, 29.VII.2006, HU Jia-Yao &amp; TANG Liang leg. (<abbrev xmlns:xlink="http://www.w3.org/1999/xlink" content-type="institution" xlink:title="Department of Biology, Shanghai Normal University, P. R. China" xlink:type="simple">SHNU</abbrev>)</p></tp:treatment-sec><tp:treatment-sec sec-type="description"><title>Measurements.</title><p>
            <abbrev xmlns:xlink="http://www.w3.org/1999/xlink" xlink:title="body length, measured from the anterior margin of the clypeus to the posterior margin of abdominal tergite X" xlink:type="simple">BL</abbrev>: 4.0–4.5mm, <abbrev xmlns:xlink="http://www.w3.org/1999/xlink" xlink:title="forebody length, measured from the anterior margin of the clypeus to the apex of the elytra apicolateral angle" xlink:type="simple">FL</abbrev>: 2.1–2.3 mm. <abbrev xmlns:xlink="http://www.w3.org/1999/xlink" xlink:title="width of head including eyes" xlink:type="simple">HW</abbrev>: 0.84–0.92 mm, <abbrev xmlns:xlink="http://www.w3.org/1999/xlink" xlink:title="length of pronotum" xlink:type="simple">PL</abbrev>: 0.68–0.74 mm, <abbrev xmlns:xlink="http://www.w3.org/1999/xlink" xlink:title="width of pronotum" xlink:type="simple">PW</abbrev>: 0.65–0.71 mm, <abbrev xmlns:xlink="http://www.w3.org/1999/xlink" xlink:title="length of elytra, measured from humeral angle" xlink:type="simple">EL</abbrev>: 0.75–0.80 mm, <abbrev xmlns:xlink="http://www.w3.org/1999/xlink" xlink:title="width of elytra" xlink:type="simple">EW</abbrev>: 0.73–0.81 mm, <abbrev xmlns:xlink="http://www.w3.org/1999/xlink" xlink:title="length of elytral suture" xlink:type="simple">SL</abbrev>: 0.51–0.54 mm. Head 1.10–1.16 times as wide as elytra, pronotum 1.03–1.07 times as long as wide, elytra 0.98–1.03 times as long as wide.</p></tp:treatment-sec><ref-list><ref id="B6"><mixed-citation xmlns:xlink="http://www.w3.org/1999/xlink" xlink:type="simple">
          <person-group><name name-style="western"><surname>Tang</surname><given-names>L</given-names></name><name name-style="western"><surname>Zhao</surname><given-names>Y-L</given-names></name><name name-style="western"><surname>Puthz</surname><given-names>V</given-names></name></person-group> (<year>2008</year>) <article-title>Six new <italic><tp:taxon-name><tp:taxon-name-part taxon-name-part-type="genus">Stenus</tp:taxon-name-part></tp:taxon-name></italic> species of the <italic><tp:taxon-name><tp:taxon-name-part taxon-name-part-type="species">cirrus</tp:taxon-name-part></tp:taxon-name></italic> group (<tp:taxon-name><tp:taxon-name-part taxon-name-part-type="order">Coleoptera</tp:taxon-name-part></tp:taxon-name>, <tp:taxon-name><tp:taxon-name-part taxon-name-part-type="family">Staphylinidae</tp:taxon-name-part></tp:taxon-name>) from China with a key to species of the group.</article-title> <source>Zootaxa</source> <volume>1745</volume>: <fpage>1</fpage>–<lpage>18</lpage>.</mixed-citation></ref></ref-list></tp:taxon-treatment>
