# Supplementary material for: A revision of the Stenus flammeus group (Coleoptera, Staphylinidae) with descriptions of twelve new species
Source: Zookeys. 2016 Jun 2;(595):57–83. doi: 10.3897/zookeys.595.8752 (PMC4926691; doi:10.3897/zookeys.595.8752)
Supplement: XML Treatment for Stenus jindingianus [file zookeys.595.8752-treatment4.xml]

<!DOCTYPE tp:taxon-treatment
  PUBLIC "-//TaxonX//DTD Taxonomic Treatment Publishing DTD v0 20100105//EN" "tax-treatment-NSO.dtd">
<tp:taxon-treatment xmlns:tp="http://www.plazi.org/taxpub"><tp:treatment-meta><kwd-group><label>Taxon classification</label><kwd><named-content content-type="kingdom">Animalia</named-content></kwd><kwd><named-content content-type="order">Coleoptera</named-content></kwd><kwd><named-content content-type="family">Staphylinidae</named-content></kwd></kwd-group><mixed-citation publication-type="journal"><person-group><name><surname>Tang</surname><given-names>Liang</given-names></name><name><surname>Liu</surname><given-names>Si-Yu</given-names></name><name><surname>Niu</surname><given-names>Tong</given-names></name></person-group><article-title>A revision of the <italic><tp:taxon-name><tp:taxon-name-part taxon-name-part-type="genus">Stenus</tp:taxon-name-part> <tp:taxon-name-part taxon-name-part-type="species">flammeus</tp:taxon-name-part></tp:taxon-name></italic> group (<tp:taxon-name><tp:taxon-name-part taxon-name-part-type="order">Coleoptera</tp:taxon-name-part></tp:taxon-name>, <tp:taxon-name><tp:taxon-name-part taxon-name-part-type="family">Staphylinidae</tp:taxon-name-part></tp:taxon-name>) with descriptions of twelve new species</article-title><source>Zookeys</source><day>2</day><month>6</month><year>2016</year><volume>2016</volume><issue>595</issue><fpage>57</fpage><lpage>83</lpage><pub-id pub-id-type="doi">10.3897/zookeys.595.8752</pub-id></mixed-citation></tp:treatment-meta><tp:nomenclature><tp:taxon-name>
            <tp:taxon-name-part taxon-name-part-type="genus">Stenus</tp:taxon-name-part>
            <tp:taxon-name-part taxon-name-part-type="species">jindingianus</tp:taxon-name-part>
            <object-id xmlns:xlink="http://www.w3.org/1999/xlink" content-type="zoobank" xlink:type="simple">http://zoobank.org/871D3DAF-8684-430D-8221-7331EF903116</object-id>
          </tp:taxon-name><tp:taxon-status xmlns:xlink="http://www.w3.org/1999/xlink" xlink:type="simple">sp. n.</tp:taxon-status><xref ref-type="fig" rid="F1">Figs 2</xref><xref ref-type="fig" rid="F4">, 18–23</xref><!--PageBreak--></tp:nomenclature><tp:treatment-sec sec-type="type material"><title>Type material.</title><p>
            <bold>Holotype. China: Sichuan</bold>: ♂, glued on a card with labels as follows: “China: Sichuan Prov., Emeishan Mt., Jinding, 1.35 km, <named-content xmlns:xlink="http://www.w3.org/1999/xlink" content-type="dwc:verbatimCoordinates" xlink:type="simple"><named-content content-type="geo-json" specific-use="{&#34;type&#34;:&#34;Point&#34;,&#34;coordinates&#34;:[103.333333,29.516667]}" xlink:type="simple">29°31'N, 103°20'E</named-content></named-content>, alt. 2800–3000 m, 19.VII.2012, Peng, Dai &amp; Yin leg.” “Holotype / <italic><tp:taxon-name><tp:taxon-name-part taxon-name-part-type="genus">Stenus</tp:taxon-name-part> <tp:taxon-name-part taxon-name-part-type="species">jindingianus</tp:taxon-name-part></tp:taxon-name></italic> / Tang, Liu &amp; Niu” [red handwritten label] (<abbrev xmlns:xlink="http://www.w3.org/1999/xlink" content-type="institution" xlink:title="Department of Biology, Shanghai Normal University, P. R. China" xlink:type="simple">SHNU</abbrev>). <bold>Paratypes.</bold> 1♂2♀♀, same data as for the holotype (<abbrev xmlns:xlink="http://www.w3.org/1999/xlink" content-type="institution" xlink:title="Department of Biology, Shanghai Normal University, P. R. China" xlink:type="simple">SHNU</abbrev>); 1♂1♀, Emei Shan, 3000 m, <named-content xmlns:xlink="http://www.w3.org/1999/xlink" content-type="dwc:verbatimCoordinates" xlink:type="simple"><named-content content-type="geo-json" specific-use="{&#34;type&#34;:&#34;Point&#34;,&#34;coordinates&#34;:[103.35,29.533333]}" xlink:type="simple">29°32'N, 103°21'E</named-content></named-content>, 17.VII.1996, Smetana, Farkač &amp; Kabátek leg. (<abbrev xmlns:xlink="http://www.w3.org/1999/xlink" xlink:title="private collection A. Smetana, Ottawa, Canada" xlink:type="simple">cSme</abbrev>); 2♂♂, Emeishan, Jinding, 3020 m, 2.XI.1995, Uéno leg. (<abbrev xmlns:xlink="http://www.w3.org/1999/xlink" xlink:title="private collection Y. Watanabe, Tokyo, Japan" xlink:type="simple">cWat</abbrev>); 2♂♂1♀, Emeishan, Taiziping, 2930 m, 2.XI.1995, Uéno leg. (<abbrev xmlns:xlink="http://www.w3.org/1999/xlink" xlink:title="private collection Y. Watanabe, Tokyo, Japan" xlink:type="simple">cWat</abbrev>); 2♂♂, Emeishan, below Jinding, 3000 m, 5.X.1995, Nomura leg. (<abbrev xmlns:xlink="http://www.w3.org/1999/xlink" xlink:title="private collection Y. Watanabe, Tokyo, Japan" xlink:type="simple">cWat</abbrev>).</p></tp:treatment-sec><tp:treatment-sec sec-type="description"><title>Description.</title><p>Brachypterous; head broadly black along the inner eye margins, median portion dark brown or rarely black, labrum reddish brown, rest body parts reddish brown, elytra each with trace of yellow spot at humeral impression. Antennae, maxillary palpi and legs yellowish brown except antennal club infuscate.</p><p>
            <abbrev xmlns:xlink="http://www.w3.org/1999/xlink" xlink:title="body length, measured from the anterior margin of the clypeus to the posterior margin of abdominal tergite X" xlink:type="simple">BL</abbrev>: 3.1–3.3mm, <abbrev xmlns:xlink="http://www.w3.org/1999/xlink" xlink:title="forebody length, measured from the anterior margin of the clypeus to the apex of the elytra apicolateral angle" xlink:type="simple">FL</abbrev>: 1.6–1.7 mm.</p><p>
            <abbrev xmlns:xlink="http://www.w3.org/1999/xlink" xlink:title="width of head including eyes" xlink:type="simple">HW</abbrev>: 0.73–0.76 mm, <abbrev xmlns:xlink="http://www.w3.org/1999/xlink" xlink:title="length of pronotum" xlink:type="simple">PL</abbrev>: 0.53–0.59 mm, <abbrev xmlns:xlink="http://www.w3.org/1999/xlink" xlink:title="width of pronotum" xlink:type="simple">PW</abbrev>: 0.58–0.62 mm, <abbrev xmlns:xlink="http://www.w3.org/1999/xlink" xlink:title="length of elytra, measured from humeral angle" xlink:type="simple">EL</abbrev>: 0.56–0.64 mm, <abbrev xmlns:xlink="http://www.w3.org/1999/xlink" xlink:title="width of elytra" xlink:type="simple">EW</abbrev>: 0.68–0.71 mm, <abbrev xmlns:xlink="http://www.w3.org/1999/xlink" xlink:title="length of elytral suture" xlink:type="simple">SL</abbrev>: 0.39–0.46 mm.</p><p>Head 1.03–1.07 times as wide as elytra, interocular area with two deep longitudinal furrows, median portion convex, slightly extending beyond the level of inner eye margins; punctures round, slightly confluent, slightly larger and sparser on median area than those near inner margins of eyes, diameter of large punctures about as wide as apical cross section of antennal segment II; interstices smooth, much narrower than <!--PageBreak-->half the diameter of punctures except those along the midline of the convex median portion, which may be twice as wide as diameter of punctures. Paraglossa coniform.</p><p>Pronotum 0.91–0.95 times as long as wide, disk uneven, with broad median longitudinal furrow throughout, two shallow impressions in anterior half, two shallow impressions in about middle, two shallow impressions in posterior half; punctures confluent, of similar size to those of head; interstices smooth, narrower than half the diameter of punctures except those at the bottom of longitudinal furrow, which could be much larger.</p><p>Elytra 0.82–0.90 times as long as wide; disk moderately even with indistinct longitudinal humeral impression, indistinct postero-lateral impression and indistinct long sutural impression, suture moderately convex; punctation strongly and longitudinally confluent; interstices smooth, very narrow and ridge-like.</p><p>Legs with tarsomeres IV deeply bilobed.</p><p>Abdomen cylindrical; paratergites very narrow and punctate, present only in segment III, tergites and sternites totally fused in segment IV–VI, tergite VII without apical membranous fringe; punctures gradually becoming smaller posteriad, punctures of abdominal tergites III slightly larger than those of pronotum in average; interstices smooth except sometimes traces of reticulation presented at last three tergites, narrower than the diameter of punctures on tergites III–VI.</p><p>Male. Sternite VII (Fig. <xref ref-type="fig" rid="F4">18</xref>) with emargination at middle of posterior margin and a distinct impression before it; sternite VIII (Fig. <xref ref-type="fig" rid="F4">19</xref>) with semi-circular emargination at middle of posterior margin; sternite IX (Fig. <xref ref-type="fig" rid="F4">20</xref>) with very long apicolateral projections, <!--PageBreak-->posterior margin with distinct median projection. Aedeagus (Figs <xref ref-type="fig" rid="F4">21</xref>, <xref ref-type="fig" rid="F4">22</xref>) with apical sclerotized area triangular; expulsion clasps mediun in size; parameres as long as median lobe, slightly swollen at apical parts, each with 12–14 setae on apico-internal margins.</p><fig id="F4" position="float" orientation="portrait"><label>Figures 18–23.</label><caption><p>
          <italic><tp:taxon-name><tp:taxon-name-part taxon-name-part-type="genus">Stenus</tp:taxon-name-part> <tp:taxon-name-part taxon-name-part-type="species">jindingianus</tp:taxon-name-part></tp:taxon-name></italic>. <bold>18</bold> male sternite VII <bold>19</bold> male sternite VIII <bold>20</bold> male sternite IX <bold>21</bold> valvifers and spermatheca <bold>22, 23</bold> aedeagus. Scale bars: 0.25 mm.</p></caption><graphic xmlns:xlink="http://www.w3.org/1999/xlink" xlink:href="zookeys-595-057-g004.jpg" position="float" orientation="portrait" xlink:type="simple" id="oo_90934.jpg"/></fig><p>Female. Sternite VIII entire; spermatheca (Fig. <xref ref-type="fig" rid="F4">21</xref>) with basal duct strongly sclerotized, remining part of the spermathecal duct slightly sclerotized with multiple bends.</p></tp:treatment-sec><tp:treatment-sec sec-type="distribution"><title>Distribution.</title><p>China (Sichuan).</p></tp:treatment-sec><tp:treatment-sec sec-type="remarks"><title>Remarks.</title><p>The species can be distinguished from other related species except <italic><tp:taxon-name><tp:taxon-name-part taxon-name-part-type="genus">Stenus</tp:taxon-name-part> <tp:taxon-name-part taxon-name-part-type="species">corniculus</tp:taxon-name-part></tp:taxon-name></italic> sp. n. by smaller body size and longitudinally confluent punctation of elytra. To distinguish from <italic><tp:taxon-name><tp:taxon-name-part taxon-name-part-type="genus">Stenus</tp:taxon-name-part> <tp:taxon-name-part taxon-name-part-type="species">corniculus</tp:taxon-name-part></tp:taxon-name></italic> sp. n., see diagnoses of the latter.</p></tp:treatment-sec><tp:treatment-sec sec-type="etymology"><title>Etymology.</title><p>The specific name is derived from the type locality of this species.</p></tp:treatment-sec><tp:treatment-sec><!--Section generated to contain objects referenced in tp:taxon-treatment.--><fig id="F1" position="float" orientation="portrait"><label>Figures 1–6.</label><caption><p>Habitus. <bold>1</bold> <italic><tp:taxon-name><tp:taxon-name-part taxon-name-part-type="genus">Stenus</tp:taxon-name-part> <tp:taxon-name-part taxon-name-part-type="species">pengzhongi</tp:taxon-name-part></tp:taxon-name></italic> sp. n. <bold>2</bold> <italic><tp:taxon-name><tp:taxon-name-part taxon-name-part-type="genus">Stenus</tp:taxon-name-part> <tp:taxon-name-part taxon-name-part-type="species">jindingianus</tp:taxon-name-part></tp:taxon-name></italic> sp. n. <bold>3</bold> <italic><tp:taxon-name><tp:taxon-name-part taxon-name-part-type="genus">Stenus</tp:taxon-name-part> <tp:taxon-name-part taxon-name-part-type="species">corniculus</tp:taxon-name-part></tp:taxon-name></italic> sp. n. <bold>4</bold> <italic><tp:taxon-name><tp:taxon-name-part taxon-name-part-type="genus">Stenus</tp:taxon-name-part> <tp:taxon-name-part taxon-name-part-type="species">daicongchaoi</tp:taxon-name-part></tp:taxon-name></italic> sp. n. <bold>5</bold> <italic><tp:taxon-name><tp:taxon-name-part taxon-name-part-type="genus">Stenus</tp:taxon-name-part> <tp:taxon-name-part taxon-name-part-type="species">punctidorsus</tp:taxon-name-part></tp:taxon-name></italic> sp. n. <bold>6</bold> <italic><tp:taxon-name><tp:taxon-name-part taxon-name-part-type="genus">Stenus</tp:taxon-name-part> <tp:taxon-name-part taxon-name-part-type="species">paraflammeus</tp:taxon-name-part></tp:taxon-name></italic> sp. n. Scale bars: 1 mm.</p></caption><graphic xmlns:xlink="http://www.w3.org/1999/xlink" xlink:href="zookeys-595-057-g001.jpg" position="float" orientation="portrait" xlink:type="simple" id="oo_90931.jpg"/></fig></tp:treatment-sec></tp:taxon-treatment>
