# Supplementary material for: A revision of the Stenus flammeus group (Coleoptera, Staphylinidae) with descriptions of twelve new species
Source: Zookeys. 2016 Jun 2;(595):57–83. doi: 10.3897/zookeys.595.8752 (PMC4926691; doi:10.3897/zookeys.595.8752)
Supplement: XML Treatment for Stenus corniculus [file zookeys.595.8752-treatment5.xml]

<!DOCTYPE tp:taxon-treatment
  PUBLIC "-//TaxonX//DTD Taxonomic Treatment Publishing DTD v0 20100105//EN" "tax-treatment-NSO.dtd">
<tp:taxon-treatment xmlns:tp="http://www.plazi.org/taxpub"><tp:treatment-meta><kwd-group><label>Taxon classification</label><kwd><named-content content-type="kingdom">Animalia</named-content></kwd><kwd><named-content content-type="order">Coleoptera</named-content></kwd><kwd><named-content content-type="family">Staphylinidae</named-content></kwd></kwd-group><mixed-citation publication-type="journal"><person-group><name><surname>Tang</surname><given-names>Liang</given-names></name><name><surname>Liu</surname><given-names>Si-Yu</given-names></name><name><surname>Niu</surname><given-names>Tong</given-names></name></person-group><article-title>A revision of the <italic><tp:taxon-name><tp:taxon-name-part taxon-name-part-type="genus">Stenus</tp:taxon-name-part> <tp:taxon-name-part taxon-name-part-type="species">flammeus</tp:taxon-name-part></tp:taxon-name></italic> group (<tp:taxon-name><tp:taxon-name-part taxon-name-part-type="order">Coleoptera</tp:taxon-name-part></tp:taxon-name>, <tp:taxon-name><tp:taxon-name-part taxon-name-part-type="family">Staphylinidae</tp:taxon-name-part></tp:taxon-name>) with descriptions of twelve new species</article-title><source>Zookeys</source><day>2</day><month>6</month><year>2016</year><volume>2016</volume><issue>595</issue><fpage>57</fpage><lpage>83</lpage><pub-id pub-id-type="doi">10.3897/zookeys.595.8752</pub-id></mixed-citation></tp:treatment-meta><tp:nomenclature><tp:taxon-name>
            <tp:taxon-name-part taxon-name-part-type="genus">Stenus</tp:taxon-name-part>
            <tp:taxon-name-part taxon-name-part-type="species">corniculus</tp:taxon-name-part>
            <object-id xmlns:xlink="http://www.w3.org/1999/xlink" content-type="zoobank" xlink:type="simple">http://zoobank.org/365E42E5-8C8D-4E9A-B099-C5B813DF4040</object-id>
          </tp:taxon-name><tp:taxon-status xmlns:xlink="http://www.w3.org/1999/xlink" xlink:type="simple">sp. n.</tp:taxon-status><xref ref-type="fig" rid="F1">Figs 3</xref><xref ref-type="fig" rid="F5">, 24–29</xref></tp:nomenclature><tp:treatment-sec sec-type="type material"><title>Type material.</title><p>
            <bold>Holotype. China: Sichuan</bold>: ♂, glued on a card with labels as follows: “China: Sichuan Prov., Emeishan Mt., Jieyin Palace, 0.7 km, <named-content xmlns:xlink="http://www.w3.org/1999/xlink" content-type="dwc:verbatimCoordinates" xlink:type="simple"><named-content content-type="geo-json" specific-use="{&#34;type&#34;:&#34;Point&#34;,&#34;coordinates&#34;:[103.333333,29.533333]}" xlink:type="simple">29°32'N, 103°20'E</named-content></named-content>, alt. 2500–2600 m, 18.VII.2012, Peng, Dai &amp; Yin Leg.” “Holotype / <italic><tp:taxon-name><tp:taxon-name-part taxon-name-part-type="genus">Stenus</tp:taxon-name-part> <tp:taxon-name-part taxon-name-part-type="species">corniculus</tp:taxon-name-part></tp:taxon-name></italic> / Tang, Liu &amp; Niu” [red handwritten label] (<abbrev xmlns:xlink="http://www.w3.org/1999/xlink" content-type="institution" xlink:title="Department of Biology, Shanghai Normal University, P. R. China" xlink:type="simple">SHNU</abbrev>). <bold>Paratypes.</bold> 11♂♂9♀♀, same data as for the holotype (1 pair in <abbrev xmlns:xlink="http://www.w3.org/1999/xlink" xlink:title="private collection V. Puthz, Schlitz, Germany" xlink:type="simple">cPut</abbrev>, rest in <abbrev xmlns:xlink="http://www.w3.org/1999/xlink" content-type="institution" xlink:title="Department of Biology, Shanghai Normal University, P. R. China" xlink:type="simple">SHNU</abbrev>); 1♂2♀♀, Emei Shan, Leidongping, 2500 m, <named-content xmlns:xlink="http://www.w3.org/1999/xlink" content-type="dwc:verbatimCoordinates" xlink:type="simple"><named-content content-type="geo-json" specific-use="{&#34;type&#34;:&#34;Point&#34;,&#34;coordinates&#34;:[103.35,29.533333]}" xlink:type="simple">29°32'N, 103°21'E</named-content></named-content>, 18.VII.1996, Smetana, Farkač &amp; Kabátek leg. (<abbrev xmlns:xlink="http://www.w3.org/1999/xlink" xlink:title="private collection A. Smetana, Ottawa, Canada" xlink:type="simple">cSme</abbrev>); 1♂1♀, Emeishan, <named-content xmlns:xlink="http://www.w3.org/1999/xlink" content-type="dwc:verbatimCoordinates" xlink:type="simple"><named-content content-type="geo-json" specific-use="{&#34;type&#34;:&#34;Point&#34;,&#34;coordinates&#34;:[103.332639,29.543694]}" xlink:type="simple">29°32'37.3"N, 103°19'57.5"E</named-content></named-content>, 2440 m, 18.VII.2010, sifting, V. Grebennikov (<named-content xmlns:xlink="http://www.w3.org/1999/xlink" content-type="dwc:institutional_code" xlink:type="simple">CNC</named-content>); 1♀, Emeishan, <named-content xmlns:xlink="http://www.w3.org/1999/xlink" content-type="dwc:verbatimCoordinates" xlink:type="simple"><named-content content-type="geo-json" specific-use="{&#34;type&#34;:&#34;Point&#34;,&#34;coordinates&#34;:[103.343806,29.549222]}" xlink:type="simple">29°32'57.2"N, 103°20'37.7"E</named-content></named-content>, 2289 m, 16.VII.2010, sifting, V. Grebennikov leg. (<named-content xmlns:xlink="http://www.w3.org/1999/xlink" content-type="dwc:institutional_code" xlink:type="simple">CNC</named-content>); 1♀, Emeishan, Xixiangchi, 29.VII.2009, He &amp; Tang leg. (<abbrev xmlns:xlink="http://www.w3.org/1999/xlink" content-type="institution" xlink:title="Department of Biology, Shanghai Normal University, P. R. China" xlink:type="simple">SHNU</abbrev>)</p></tp:treatment-sec><tp:treatment-sec sec-type="description"><title>Description.</title><p>
            <abbrev xmlns:xlink="http://www.w3.org/1999/xlink" xlink:title="body length, measured from the anterior margin of the clypeus to the posterior margin of abdominal tergite X" xlink:type="simple">BL</abbrev>: 3.4–3.7mm, <abbrev xmlns:xlink="http://www.w3.org/1999/xlink" xlink:title="forebody length, measured from the anterior margin of the clypeus to the apex of the elytra apicolateral angle" xlink:type="simple">FL</abbrev>: 1.6–1.8 mm.</p><p>
            <abbrev xmlns:xlink="http://www.w3.org/1999/xlink" xlink:title="width of head including eyes" xlink:type="simple">HW</abbrev>: 0.71–0.81 mm, <abbrev xmlns:xlink="http://www.w3.org/1999/xlink" xlink:title="length of pronotum" xlink:type="simple">PL</abbrev>: 0.55–0.59 mm, <abbrev xmlns:xlink="http://www.w3.org/1999/xlink" xlink:title="width of pronotum" xlink:type="simple">PW</abbrev>: 0.55–0.61 mm, <abbrev xmlns:xlink="http://www.w3.org/1999/xlink" xlink:title="length of elytra, measured from humeral angle" xlink:type="simple">EL</abbrev>: 0.58–0.65 mm, <abbrev xmlns:xlink="http://www.w3.org/1999/xlink" xlink:title="width of elytra" xlink:type="simple">EW</abbrev>: 0.61–0.71 mm, <abbrev xmlns:xlink="http://www.w3.org/1999/xlink" xlink:title="length of elytral suture" xlink:type="simple">SL</abbrev>: 0.46–0.48 mm. Head 1.11–1.17 times as wide as elytra, pronotum 0.95–1.02 times as long as wide, elytra 0.91–0.96 times as long as wide.</p><p>Similar to <italic><tp:taxon-name><tp:taxon-name-part taxon-name-part-type="genus">Stenus</tp:taxon-name-part> <tp:taxon-name-part taxon-name-part-type="species">jindingianus</tp:taxon-name-part></tp:taxon-name></italic> sp. n. in most aspects, but differs in the following characters: Head with interocular area entirely black; the traces of elytral marks more distinct and larger; abdominal tergites with punctures relatively sparser especially those of posterior area of each tergite.</p><p>Male. Sternite VII (Fig. <xref ref-type="fig" rid="F5">24</xref>) impressed at posteromedian part delimited by edged ridge on each side, posterior margin of the impression emarginated with a sharp projection on each side; sternite VIII (Fig. <xref ref-type="fig" rid="F5">25</xref>) with triangular emargination at middle of posterior margin; sternite IX (Fig. <xref ref-type="fig" rid="F5">26</xref>) with long apicolateral projections, posterior margin with broad and shallow median projection. Aedeagus (Figs <xref ref-type="fig" rid="F5">28</xref>, <xref ref-type="fig" rid="F5">29</xref>) slender; with median lobe broadest at about basal 2/5 and gradually tapering apicad, apical sclerotized area with an apical cuspidate projection; expulsion clasps large; parameres distinctly shorter than median lobe, slightly swollen at apical parts, each with 9–11 setae on apico-internal margins.</p><fig id="F5" position="float" orientation="portrait"><label>Figures 24–29.</label><caption><p>
          <italic><tp:taxon-name><tp:taxon-name-part taxon-name-part-type="genus">Stenus</tp:taxon-name-part> <tp:taxon-name-part taxon-name-part-type="species">corniculus</tp:taxon-name-part></tp:taxon-name></italic>. <bold>24</bold> male sternite VII <bold>25</bold> male sternite VIII <bold>26</bold> male sternite IX <bold>27</bold> valvifers and spermatheca <bold>28, 29</bold> aedeagus. Scale bars: 0.25 mm.</p></caption><graphic xmlns:xlink="http://www.w3.org/1999/xlink" xlink:href="zookeys-595-057-g005.jpg" position="float" orientation="portrait" xlink:type="simple" id="oo_90935.jpg"/></fig><p>Female. Sternite VIII entire; sclerotized spermatheca (Fig. <xref ref-type="fig" rid="F5">27</xref>) consisting of short basal duct and long folded duct.</p></tp:treatment-sec><tp:treatment-sec sec-type="distribution"><title>Distribution.</title><p>China (Sichuan).</p></tp:treatment-sec><tp:treatment-sec sec-type="remarks"><title>Remarks.</title><p>The species resembles <italic><tp:taxon-name><tp:taxon-name-part taxon-name-part-type="genus">Stenus</tp:taxon-name-part> <tp:taxon-name-part taxon-name-part-type="species">jindingianus</tp:taxon-name-part></tp:taxon-name></italic> sp. n. in most aspects, the main differences between them appear in proportions of pronotum and elytra.</p></tp:treatment-sec><tp:treatment-sec sec-type="etymology"><title>Etymology.</title><p>The specific name is a combination of the Latin words “cornic” and “ulus” after its sternite VII decorated by sharp projections.</p></tp:treatment-sec><tp:treatment-sec><!--Section generated to contain objects referenced in tp:taxon-treatment.--><fig id="F1" position="float" orientation="portrait"><label>Figures 1–6.</label><caption><p>Habitus. <bold>1</bold> <italic><tp:taxon-name><tp:taxon-name-part taxon-name-part-type="genus">Stenus</tp:taxon-name-part> <tp:taxon-name-part taxon-name-part-type="species">pengzhongi</tp:taxon-name-part></tp:taxon-name></italic> sp. n. <bold>2</bold> <italic><tp:taxon-name><tp:taxon-name-part taxon-name-part-type="genus">Stenus</tp:taxon-name-part> <tp:taxon-name-part taxon-name-part-type="species">jindingianus</tp:taxon-name-part></tp:taxon-name></italic> sp. n. <bold>3</bold> <italic><tp:taxon-name><tp:taxon-name-part taxon-name-part-type="genus">Stenus</tp:taxon-name-part> <tp:taxon-name-part taxon-name-part-type="species">corniculus</tp:taxon-name-part></tp:taxon-name></italic> sp. n. <bold>4</bold> <italic><tp:taxon-name><tp:taxon-name-part taxon-name-part-type="genus">Stenus</tp:taxon-name-part> <tp:taxon-name-part taxon-name-part-type="species">daicongchaoi</tp:taxon-name-part></tp:taxon-name></italic> sp. n. <bold>5</bold> <italic><tp:taxon-name><tp:taxon-name-part taxon-name-part-type="genus">Stenus</tp:taxon-name-part> <tp:taxon-name-part taxon-name-part-type="species">punctidorsus</tp:taxon-name-part></tp:taxon-name></italic> sp. n. <bold>6</bold> <italic><tp:taxon-name><tp:taxon-name-part taxon-name-part-type="genus">Stenus</tp:taxon-name-part> <tp:taxon-name-part taxon-name-part-type="species">paraflammeus</tp:taxon-name-part></tp:taxon-name></italic> sp. n. Scale bars: 1 mm.</p></caption><graphic xmlns:xlink="http://www.w3.org/1999/xlink" xlink:href="zookeys-595-057-g001.jpg" position="float" orientation="portrait" xlink:type="simple" id="oo_90931.jpg"/></fig></tp:treatment-sec></tp:taxon-treatment>
