# Supplementary material for: A revision of the Stenus flammeus group (Coleoptera, Staphylinidae) with descriptions of twelve new species
Source: Zookeys. 2016 Jun 2;(595):57–83. doi: 10.3897/zookeys.595.8752 (PMC4926691; doi:10.3897/zookeys.595.8752)
Supplement: XML Treatment for Stenus daicongchaoi [file zookeys.595.8752-treatment6.xml]

<!DOCTYPE tp:taxon-treatment
  PUBLIC "-//TaxonX//DTD Taxonomic Treatment Publishing DTD v0 20100105//EN" "tax-treatment-NSO.dtd">
<tp:taxon-treatment xmlns:tp="http://www.plazi.org/taxpub"><tp:treatment-meta><kwd-group><label>Taxon classification</label><kwd><named-content content-type="kingdom">Animalia</named-content></kwd><kwd><named-content content-type="order">Coleoptera</named-content></kwd><kwd><named-content content-type="family">Staphylinidae</named-content></kwd></kwd-group><mixed-citation publication-type="journal"><person-group><name><surname>Tang</surname><given-names>Liang</given-names></name><name><surname>Liu</surname><given-names>Si-Yu</given-names></name><name><surname>Niu</surname><given-names>Tong</given-names></name></person-group><article-title>A revision of the <italic><tp:taxon-name><tp:taxon-name-part taxon-name-part-type="genus">Stenus</tp:taxon-name-part> <tp:taxon-name-part taxon-name-part-type="species">flammeus</tp:taxon-name-part></tp:taxon-name></italic> group (<tp:taxon-name><tp:taxon-name-part taxon-name-part-type="order">Coleoptera</tp:taxon-name-part></tp:taxon-name>, <tp:taxon-name><tp:taxon-name-part taxon-name-part-type="family">Staphylinidae</tp:taxon-name-part></tp:taxon-name>) with descriptions of twelve new species</article-title><source>Zookeys</source><day>2</day><month>6</month><year>2016</year><volume>2016</volume><issue>595</issue><fpage>57</fpage><lpage>83</lpage><pub-id pub-id-type="doi">10.3897/zookeys.595.8752</pub-id></mixed-citation></tp:treatment-meta><tp:nomenclature><tp:taxon-name>
            <tp:taxon-name-part taxon-name-part-type="genus">Stenus</tp:taxon-name-part>
            <tp:taxon-name-part taxon-name-part-type="species">daicongchaoi</tp:taxon-name-part>
            <object-id xmlns:xlink="http://www.w3.org/1999/xlink" content-type="zoobank" xlink:type="simple">http://zoobank.org/248993F5-CC9B-44ED-8CB2-E47BB18F0897</object-id>
          </tp:taxon-name><tp:taxon-status xmlns:xlink="http://www.w3.org/1999/xlink" xlink:type="simple">sp. n.</tp:taxon-status><xref ref-type="fig" rid="F1">Figs 4</xref><xref ref-type="fig" rid="F6">, 30–35</xref><!--PageBreak--></tp:nomenclature><tp:treatment-sec sec-type="type material"><title>Type material.</title><p>
            <bold>Holotype. China: Sichuan</bold>: ♂, glued on a card with labels as follows: “China: Sichuan Prov., Emeishan Mt., Jieyin Palace, 0.7 km, <named-content xmlns:xlink="http://www.w3.org/1999/xlink" content-type="dwc:verbatimCoordinates" xlink:type="simple"><named-content content-type="geo-json" specific-use="{&#34;type&#34;:&#34;Point&#34;,&#34;coordinates&#34;:[103.333333,29.533333]}" xlink:type="simple">29°32'N, 103°20'E</named-content></named-content>, alt. 2500–2600 m, 18.VII.2012, Peng, Dai &amp; Yin leg.”“Holotype / <italic><tp:taxon-name><tp:taxon-name-part taxon-name-part-type="genus">Stenus</tp:taxon-name-part> <tp:taxon-name-part taxon-name-part-type="species">daicongchaoi</tp:taxon-name-part></tp:taxon-name></italic> / Tang Liu &amp; Niu” [red handwritten label] (<abbrev xmlns:xlink="http://www.w3.org/1999/xlink" content-type="institution" xlink:title="Department of Biology, Shanghai Normal University, P. R. China" xlink:type="simple">SHNU</abbrev>). <bold>Paratypes.</bold> 2♂♂2♀♀, same data as for the holotype (1 pair in <abbrev xmlns:xlink="http://www.w3.org/1999/xlink" xlink:title="private collection V. Puthz, Schlitz, Germany" xlink:type="simple">cPut</abbrev>, rest in <abbrev xmlns:xlink="http://www.w3.org/1999/xlink" content-type="institution" xlink:title="Department of Biology, Shanghai Normal University, P. R. China" xlink:type="simple">SHNU</abbrev>); 2♀♀, Emei Shan, Xixiangchi, <named-content xmlns:xlink="http://www.w3.org/1999/xlink" content-type="dwc:verbatimCoordinates" xlink:type="simple"><named-content content-type="geo-json" specific-use="{&#34;type&#34;:&#34;Point&#34;,&#34;coordinates&#34;:[103.333333,29.55]}" xlink:type="simple">29°33'N, 103°20'E</named-content></named-content>, alt. 2100–2300 m, 21.VII.2012, Peng, Dai &amp; Yin leg. (<abbrev xmlns:xlink="http://www.w3.org/1999/xlink" content-type="institution" xlink:title="Department of Biology, Shanghai Normal University, P. R. China" xlink:type="simple">SHNU</abbrev>); <!--PageBreak-->1♂1♀, Emeishan Mt., Jinding, <named-content xmlns:xlink="http://www.w3.org/1999/xlink" content-type="dwc:verbatimCoordinates" xlink:type="simple"><named-content content-type="geo-json" specific-use="{&#34;type&#34;:&#34;Point&#34;,&#34;coordinates&#34;:[103.333333,29.516667]}" xlink:type="simple">29°31'N, 103°20'E</named-content></named-content>, alt. 3000 m, 20.VII.2012, Peng, Dai &amp; Yin leg. (<abbrev xmlns:xlink="http://www.w3.org/1999/xlink" content-type="institution" xlink:title="Department of Biology, Shanghai Normal University, P. R. China" xlink:type="simple">SHNU</abbrev>); 1♀, Emeishan, <named-content xmlns:xlink="http://www.w3.org/1999/xlink" content-type="dwc:verbatimCoordinates" xlink:type="simple"><named-content content-type="geo-json" specific-use="{&#34;type&#34;:&#34;Point&#34;,&#34;coordinates&#34;:[103.335083,29.546778]}" xlink:type="simple">29°32'48.4"N, 103°20'06.3"E</named-content></named-content>, 2342 m, 17.VII.2010, sifting, V. Grebennikov leg. (<named-content xmlns:xlink="http://www.w3.org/1999/xlink" content-type="dwc:institutional_code" xlink:type="simple">CNC</named-content>);</p></tp:treatment-sec><tp:treatment-sec sec-type="description"><title>Description.</title><p>Brachypterous; body brownish except head with interocular area somewhat darker and elytra lighter, each elytron with slender spot, which is about 1/2 as long as and 1/3 as broad as the respective elytron, sometimes they are inconspicuous. Antennae, maxillary palpi and legs yellowish brown except antennal club infuscate.</p><p>
            <abbrev xmlns:xlink="http://www.w3.org/1999/xlink" xlink:title="body length, measured from the anterior margin of the clypeus to the posterior margin of abdominal tergite X" xlink:type="simple">BL</abbrev>: 4.7–5.0mm, <abbrev xmlns:xlink="http://www.w3.org/1999/xlink" xlink:title="forebody length, measured from the anterior margin of the clypeus to the apex of the elytra apicolateral angle" xlink:type="simple">FL</abbrev>: 2.2–2.4 mm.</p><p>
            <abbrev xmlns:xlink="http://www.w3.org/1999/xlink" xlink:title="width of head including eyes" xlink:type="simple">HW</abbrev>: 0.87–0.89 mm, <abbrev xmlns:xlink="http://www.w3.org/1999/xlink" xlink:title="length of pronotum" xlink:type="simple">PL</abbrev>: 0.70–0.74 mm, <abbrev xmlns:xlink="http://www.w3.org/1999/xlink" xlink:title="width of pronotum" xlink:type="simple">PW</abbrev>: 0.67–0.69 mm, <abbrev xmlns:xlink="http://www.w3.org/1999/xlink" xlink:title="length of elytra, measured from humeral angle" xlink:type="simple">EL</abbrev>: 0.79–0.82 mm, <abbrev xmlns:xlink="http://www.w3.org/1999/xlink" xlink:title="width of elytra" xlink:type="simple">EW</abbrev>: 0.81–0.83 mm, <abbrev xmlns:xlink="http://www.w3.org/1999/xlink" xlink:title="length of elytral suture" xlink:type="simple">SL</abbrev>: 0.58–0.62 mm.</p><p>Head 1.06–1.08 times as wide as elytra; interocular area with two deep longitudinal furrows, median portion convex, reaching the level of inner eye margins; punctures round, partly confluent, slightly larger and sparser on median area than those near inner margins of eyes, diameter of large punctures about as wide as apical cross section of antennal segment II; interstices smooth, much narrower than half the diameter of punctures except those along the midline of the convex median portion, which may be twice as wide as the diameter of punctures. Paraglossa coniform.</p><p>Pronotum 1.04–1.07 times as long as wide; disk uneven, with distinct median longitudinal furrow, two impressions in anterior half, transverse impression in the middle, <!--PageBreak-->and two impressions in posterior half; punctures more or less confluent, of similar size to those of head; interstices partially and indistinctly reticulated, more or less narrower than half the diameter of punctures except those at the bottom of longitudinal furrow, which could be larger.</p><p>Elytra 0.98–0.99 times as long as wide; disk uneven with longitudinal humeral impression, postero-lateral impression and deep sutural impression, suture moderately convex; punctation longitudinally confluent; interstices smooth and ridge-like.</p><p>Legs with tarsomeres IV deeply bilobed.</p><p>Abdomen cylindrical; paratergites very narrow and punctate, present only in segment III, tergites and sternites totally fused in segment IV–VI, tergite VII without apical membranous fringe; punctures round, becoming slightly smaller posteriad; interstices smooth except those of last two tergites shallowly reticulated, narrower than half the diameter of punctures on tergite III–VI.</p><p>Male. Sternite VII (Fig. <xref ref-type="fig" rid="F6">30</xref>) impressed at posteromedian part with emargination along posterior margin of impression; sternite VIII (Fig. <xref ref-type="fig" rid="F6">31</xref>) with triangular emargination at middle of posterior margin; sternite IX (Fig. <xref ref-type="fig" rid="F6">32</xref>) with very long apicolateral projections, posterior margin with distinct median projection. Aedeagus (Figs <xref ref-type="fig" rid="F6">34</xref>, <xref ref-type="fig" rid="F6">35</xref>) broadest at about basal 2/5 and gradually tapering apicad, apical sclerotized area with a long apical cuspidate projection; expulsion clasps large; parameres a little shorter than median lobe, swollen at apical parts, each with 9–11 setae on apico-internal margins.</p><fig id="F6" position="float" orientation="portrait"><label>Figures 30–35.</label><caption><p>
          <italic><tp:taxon-name><tp:taxon-name-part taxon-name-part-type="genus">Stenus</tp:taxon-name-part> <tp:taxon-name-part taxon-name-part-type="species">daicongchaoi</tp:taxon-name-part></tp:taxon-name></italic>. <bold>30</bold> male sternite VII <bold>31</bold> male sternite VIII <bold>32</bold> male sternite IX <bold>33</bold> valvifers and spermatheca <bold>34, 35</bold> aedeagus. Scale bars: 0.25 mm.</p></caption><graphic xmlns:xlink="http://www.w3.org/1999/xlink" xlink:href="zookeys-595-057-g006.jpg" position="float" orientation="portrait" xlink:type="simple" id="oo_90936.jpg"/></fig><p>Female. Sternite VIII entire; spermatheca (Fig. <xref ref-type="fig" rid="F6">33</xref>) weekly sclerotized except the basal porch and basal duct well sclerotized.</p></tp:treatment-sec><tp:treatment-sec sec-type="distribution"><title>Distribution.</title><p>China (Sichuan).</p></tp:treatment-sec><tp:treatment-sec sec-type="remarks"><title>Remarks.</title><p>The species is similar to <italic><tp:taxon-name><tp:taxon-name-part taxon-name-part-type="genus">Stenus</tp:taxon-name-part> <tp:taxon-name-part taxon-name-part-type="species">bostrychus</tp:taxon-name-part></tp:taxon-name></italic>, but can be distinguished from the latter by less confluent punctation of pronotum and relatively larger punctures of abdomen.</p></tp:treatment-sec><tp:treatment-sec sec-type="etymology"><title>Etymology.</title><p>This species is named in honor of Mr. Cong-Chao Dai who collected some specimens of the new species.</p></tp:treatment-sec><tp:treatment-sec><!--Section generated to contain objects referenced in tp:taxon-treatment.--><fig id="F1" position="float" orientation="portrait"><label>Figures 1–6.</label><caption><p>Habitus. <bold>1</bold> <italic><tp:taxon-name><tp:taxon-name-part taxon-name-part-type="genus">Stenus</tp:taxon-name-part> <tp:taxon-name-part taxon-name-part-type="species">pengzhongi</tp:taxon-name-part></tp:taxon-name></italic> sp. n. <bold>2</bold> <italic><tp:taxon-name><tp:taxon-name-part taxon-name-part-type="genus">Stenus</tp:taxon-name-part> <tp:taxon-name-part taxon-name-part-type="species">jindingianus</tp:taxon-name-part></tp:taxon-name></italic> sp. n. <bold>3</bold> <italic><tp:taxon-name><tp:taxon-name-part taxon-name-part-type="genus">Stenus</tp:taxon-name-part> <tp:taxon-name-part taxon-name-part-type="species">corniculus</tp:taxon-name-part></tp:taxon-name></italic> sp. n. <bold>4</bold> <italic><tp:taxon-name><tp:taxon-name-part taxon-name-part-type="genus">Stenus</tp:taxon-name-part> <tp:taxon-name-part taxon-name-part-type="species">daicongchaoi</tp:taxon-name-part></tp:taxon-name></italic> sp. n. <bold>5</bold> <italic><tp:taxon-name><tp:taxon-name-part taxon-name-part-type="genus">Stenus</tp:taxon-name-part> <tp:taxon-name-part taxon-name-part-type="species">punctidorsus</tp:taxon-name-part></tp:taxon-name></italic> sp. n. <bold>6</bold> <italic><tp:taxon-name><tp:taxon-name-part taxon-name-part-type="genus">Stenus</tp:taxon-name-part> <tp:taxon-name-part taxon-name-part-type="species">paraflammeus</tp:taxon-name-part></tp:taxon-name></italic> sp. n. Scale bars: 1 mm.</p></caption><graphic xmlns:xlink="http://www.w3.org/1999/xlink" xlink:href="zookeys-595-057-g001.jpg" position="float" orientation="portrait" xlink:type="simple" id="oo_90931.jpg"/></fig></tp:treatment-sec></tp:taxon-treatment>
