# Supplementary material for: A revision of the Stenus flammeus group (Coleoptera, Staphylinidae) with descriptions of twelve new species
Source: Zookeys. 2016 Jun 2;(595):57–83. doi: 10.3897/zookeys.595.8752 (PMC4926691; doi:10.3897/zookeys.595.8752)
Supplement: XML Treatment for Stenus punctidorsus [file zookeys.595.8752-treatment7.xml]

<!DOCTYPE tp:taxon-treatment
  PUBLIC "-//TaxonX//DTD Taxonomic Treatment Publishing DTD v0 20100105//EN" "tax-treatment-NSO.dtd">
<tp:taxon-treatment xmlns:tp="http://www.plazi.org/taxpub"><tp:treatment-meta><kwd-group><label>Taxon classification</label><kwd><named-content content-type="kingdom">Animalia</named-content></kwd><kwd><named-content content-type="order">Coleoptera</named-content></kwd><kwd><named-content content-type="family">Staphylinidae</named-content></kwd></kwd-group><mixed-citation publication-type="journal"><person-group><name><surname>Tang</surname><given-names>Liang</given-names></name><name><surname>Liu</surname><given-names>Si-Yu</given-names></name><name><surname>Niu</surname><given-names>Tong</given-names></name></person-group><article-title>A revision of the <italic><tp:taxon-name><tp:taxon-name-part taxon-name-part-type="genus">Stenus</tp:taxon-name-part> <tp:taxon-name-part taxon-name-part-type="species">flammeus</tp:taxon-name-part></tp:taxon-name></italic> group (<tp:taxon-name><tp:taxon-name-part taxon-name-part-type="order">Coleoptera</tp:taxon-name-part></tp:taxon-name>, <tp:taxon-name><tp:taxon-name-part taxon-name-part-type="family">Staphylinidae</tp:taxon-name-part></tp:taxon-name>) with descriptions of twelve new species</article-title><source>Zookeys</source><day>2</day><month>6</month><year>2016</year><volume>2016</volume><issue>595</issue><fpage>57</fpage><lpage>83</lpage><pub-id pub-id-type="doi">10.3897/zookeys.595.8752</pub-id></mixed-citation></tp:treatment-meta><tp:nomenclature><tp:taxon-name>
            <tp:taxon-name-part taxon-name-part-type="genus">Stenus</tp:taxon-name-part>
            <tp:taxon-name-part taxon-name-part-type="species">punctidorsus</tp:taxon-name-part>
            <object-id xmlns:xlink="http://www.w3.org/1999/xlink" content-type="zoobank" xlink:type="simple">http://zoobank.org/01952264-6685-4622-8F1B-003F4D343F5E</object-id>
          </tp:taxon-name><tp:taxon-status xmlns:xlink="http://www.w3.org/1999/xlink" xlink:type="simple">sp. n.</tp:taxon-status><xref ref-type="fig" rid="F1">Figs 5</xref><xref ref-type="fig" rid="F7">, 36–40</xref></tp:nomenclature><tp:treatment-sec sec-type="type material"><title>Type material.</title><p>
            <bold>Holotype. China: Sichuan</bold>: ♂, glued on a card with labels as follows: “China: Sichuan Prov., Erlangshan Mt., <named-content xmlns:xlink="http://www.w3.org/1999/xlink" content-type="dwc:verbatimCoordinates" xlink:type="simple"><named-content content-type="geo-json" specific-use="{&#34;type&#34;:&#34;Point&#34;,&#34;coordinates&#34;:[102.3,29.533333]}" xlink:type="simple">29°32'N, 102°18'E</named-content></named-content>, alt. 2800–3000 m, 13.VII.2012, Peng, Dai &amp; Yin leg.” “Holotype / <italic><tp:taxon-name><tp:taxon-name-part taxon-name-part-type="genus">Stenus</tp:taxon-name-part> <tp:taxon-name-part taxon-name-part-type="species">punctidorsus</tp:taxon-name-part></tp:taxon-name></italic> / Tang, Liu &amp; Niu” [red handwritten label] (<abbrev xmlns:xlink="http://www.w3.org/1999/xlink" content-type="institution" xlink:title="Department of Biology, Shanghai Normal University, P. R. China" xlink:type="simple">SHNU</abbrev>). <bold>Paratypes.</bold> 1♂, Ya’an Pref., Tianquan Co., E Erlang Shan Pass, 2900 m, 9 km SE Luding, <named-content xmlns:xlink="http://www.w3.org/1999/xlink" content-type="dwc:verbatimCoordinates" xlink:type="simple"><named-content content-type="geo-json" specific-use="{&#34;type&#34;:&#34;Point&#34;,&#34;coordinates&#34;:[102.3,29.866667]}" xlink:type="simple">29°52'N, 102°18'E</named-content></named-content>, Gesiebe, 22.Vi.1999, leg. M. Schülke (<abbrev xmlns:xlink="http://www.w3.org/1999/xlink" xlink:title="private collection M. Schülke, Berlin, Germany" xlink:type="simple">cSch</abbrev>).</p></tp:treatment-sec><tp:treatment-sec sec-type="description"><title>Description.</title><p>Brachypterous; Body reddish brown except head with interocular area blackish, each elytron with a very vague and inconspicuous small spot. Antennae, maxillary palpi and legs yellowish brown except antennal club infuscate.</p><p>
            <abbrev xmlns:xlink="http://www.w3.org/1999/xlink" xlink:title="body length, measured from the anterior margin of the clypeus to the posterior margin of abdominal tergite X" xlink:type="simple">BL</abbrev>: 3.4–3.9 mm, <abbrev xmlns:xlink="http://www.w3.org/1999/xlink" xlink:title="forebody length, measured from the anterior margin of the clypeus to the apex of the elytra apicolateral angle" xlink:type="simple">FL</abbrev>: 1.8–1.9 mm.</p><p>
            <abbrev xmlns:xlink="http://www.w3.org/1999/xlink" xlink:title="width of head including eyes" xlink:type="simple">HW</abbrev>: 0.73–0.83 mm, <abbrev xmlns:xlink="http://www.w3.org/1999/xlink" xlink:title="length of pronotum" xlink:type="simple">PL</abbrev>: 0.58–0.63 mm, <abbrev xmlns:xlink="http://www.w3.org/1999/xlink" xlink:title="width of pronotum" xlink:type="simple">PW</abbrev>: 0.57–0.60 mm, <abbrev xmlns:xlink="http://www.w3.org/1999/xlink" xlink:title="length of elytra, measured from humeral angle" xlink:type="simple">EL</abbrev>: 0.61–0.67 mm, <abbrev xmlns:xlink="http://www.w3.org/1999/xlink" xlink:title="width of elytra" xlink:type="simple">EW</abbrev>: 0.65–0.73 mm, <abbrev xmlns:xlink="http://www.w3.org/1999/xlink" xlink:title="length of elytral suture" xlink:type="simple">SL</abbrev>: 0.45–0.50 mm.</p><p>Head 1.13–1.15 times as wide as elytra, interocular area with two deep longitudinal furrows, median portion convex, slightly extending beyond the level of inner eye margins; punctures round, more or less confluent, almost the same size, diameter of punctures about as wide as apical cross section of antennal segment II; interstices smooth, much narrower than half the diameter of punctures except those along the midline of the convex median portion, which may be slightly narrower than diameter of punctures. Paraglossa coniform.</p><p>Pronotum 1.02–1.05 times as long as wide; disk uneven, with broad median longitudinal furrow throughout, two impressions in anterior half each with an small outer tubercle, two impressions in about middle each with an inner tubercle, two deep impressions in posterior half each with an larger outer tubercle; punctures confluent, slightly smaller than those of head; interstices smooth, narrower than half the diameter of punctures except those at the bottom of longitudinal furrow, which could be much larger.</p><p>Elytra 0.92–0.94 times as long as wide; disk moderately uneven with distinct longitudinal humeral impression, distinct postero-lateral impression and long sutural <!--PageBreak-->impression, suture moderately convex; punctation and interstices similar to those of pronotum, except punctures slightly larger.</p><p>Legs with tarsomeres IV deeply bilobed.</p><p>Abdomen cylindrical; paratergites very narrow and punctate, present only in segment III, tergites and sternites totally fused in segment IV–VI, tergite VII without apical membranous fringe; punctures round, becoming slightly smaller posteriad; interstices smooth, narrower than half the diameter of punctures on tergite III–VI.</p><p>Male. Sternite VII (Fig. <xref ref-type="fig" rid="F7">36</xref>) impressed at posteromedian part with emargination along posterior margin of impression; sternite VIII (Fig. <xref ref-type="fig" rid="F7">37</xref>) with triangular emargination at middle of posterior margin; sternite IX (Fig. <xref ref-type="fig" rid="F7">38</xref>) with very long apicolateral projections, posterior margin with distinct median projection. Aedeagus (Figs <xref ref-type="fig" rid="F7">39</xref>, <xref ref-type="fig" rid="F7">40</xref>) with median lobe paralleled on sides, apical sclerotized area with a narrow and long apical projection; expulsion clasps large; parameres distinctly longer than median lobe, swollen at apical parts, each with 19–22 setae on apico-internal margins.</p><fig id="F7" position="float" orientation="portrait"><label>Figures 36–40.</label><caption><p>
          <italic><tp:taxon-name><tp:taxon-name-part taxon-name-part-type="genus">Stenus</tp:taxon-name-part> <tp:taxon-name-part taxon-name-part-type="species">punctidorsus</tp:taxon-name-part></tp:taxon-name></italic>. <bold>36</bold> male sternite VII <bold>37</bold> male sternite VIII <bold>38</bold> male sternite IX <bold>39, 40</bold> aedeagus. Scale bars: 0.25 mm.</p></caption><graphic xmlns:xlink="http://www.w3.org/1999/xlink" xlink:href="zookeys-595-057-g007.jpg" position="float" orientation="portrait" xlink:type="simple" id="oo_90937.jpg"/></fig><p>Female. Unknown.</p></tp:treatment-sec><tp:treatment-sec sec-type="distribution"><title>Distribution.</title><p>China (Sichuan).</p></tp:treatment-sec><tp:treatment-sec sec-type="remarks"><title>Remarks.</title><p>The new species is characterized by large and dense punctation of entire body especially of abdominal tergites.</p></tp:treatment-sec><tp:treatment-sec sec-type="etymology"><title>Etymology.</title><p>The specific name is derived from the dense punctation of abdominal tergites.</p></tp:treatment-sec><tp:treatment-sec><!--Section generated to contain objects referenced in tp:taxon-treatment.--><fig id="F1" position="float" orientation="portrait"><label>Figures 1–6.</label><caption><p>Habitus. <bold>1</bold> <italic><tp:taxon-name><tp:taxon-name-part taxon-name-part-type="genus">Stenus</tp:taxon-name-part> <tp:taxon-name-part taxon-name-part-type="species">pengzhongi</tp:taxon-name-part></tp:taxon-name></italic> sp. n. <bold>2</bold> <italic><tp:taxon-name><tp:taxon-name-part taxon-name-part-type="genus">Stenus</tp:taxon-name-part> <tp:taxon-name-part taxon-name-part-type="species">jindingianus</tp:taxon-name-part></tp:taxon-name></italic> sp. n. <bold>3</bold> <italic><tp:taxon-name><tp:taxon-name-part taxon-name-part-type="genus">Stenus</tp:taxon-name-part> <tp:taxon-name-part taxon-name-part-type="species">corniculus</tp:taxon-name-part></tp:taxon-name></italic> sp. n. <bold>4</bold> <italic><tp:taxon-name><tp:taxon-name-part taxon-name-part-type="genus">Stenus</tp:taxon-name-part> <tp:taxon-name-part taxon-name-part-type="species">daicongchaoi</tp:taxon-name-part></tp:taxon-name></italic> sp. n. <bold>5</bold> <italic><tp:taxon-name><tp:taxon-name-part taxon-name-part-type="genus">Stenus</tp:taxon-name-part> <tp:taxon-name-part taxon-name-part-type="species">punctidorsus</tp:taxon-name-part></tp:taxon-name></italic> sp. n. <bold>6</bold> <italic><tp:taxon-name><tp:taxon-name-part taxon-name-part-type="genus">Stenus</tp:taxon-name-part> <tp:taxon-name-part taxon-name-part-type="species">paraflammeus</tp:taxon-name-part></tp:taxon-name></italic> sp. n. Scale bars: 1 mm.</p></caption><graphic xmlns:xlink="http://www.w3.org/1999/xlink" xlink:href="zookeys-595-057-g001.jpg" position="float" orientation="portrait" xlink:type="simple" id="oo_90931.jpg"/></fig></tp:treatment-sec></tp:taxon-treatment>
