# Supplementary material for: A revision of the Stenus flammeus group (Coleoptera, Staphylinidae) with descriptions of twelve new species
Source: Zookeys. 2016 Jun 2;(595):57–83. doi: 10.3897/zookeys.595.8752 (PMC4926691; doi:10.3897/zookeys.595.8752)
Supplement: XML Treatment for Stenus paraflammeus [file zookeys.595.8752-treatment8.xml]

<!DOCTYPE tp:taxon-treatment
  PUBLIC "-//TaxonX//DTD Taxonomic Treatment Publishing DTD v0 20100105//EN" "tax-treatment-NSO.dtd">
<tp:taxon-treatment xmlns:tp="http://www.plazi.org/taxpub"><tp:treatment-meta><kwd-group><label>Taxon classification</label><kwd><named-content content-type="kingdom">Animalia</named-content></kwd><kwd><named-content content-type="order">Coleoptera</named-content></kwd><kwd><named-content content-type="family">Staphylinidae</named-content></kwd></kwd-group><mixed-citation publication-type="journal"><person-group><name><surname>Tang</surname><given-names>Liang</given-names></name><name><surname>Liu</surname><given-names>Si-Yu</given-names></name><name><surname>Niu</surname><given-names>Tong</given-names></name></person-group><article-title>A revision of the <italic><tp:taxon-name><tp:taxon-name-part taxon-name-part-type="genus">Stenus</tp:taxon-name-part> <tp:taxon-name-part taxon-name-part-type="species">flammeus</tp:taxon-name-part></tp:taxon-name></italic> group (<tp:taxon-name><tp:taxon-name-part taxon-name-part-type="order">Coleoptera</tp:taxon-name-part></tp:taxon-name>, <tp:taxon-name><tp:taxon-name-part taxon-name-part-type="family">Staphylinidae</tp:taxon-name-part></tp:taxon-name>) with descriptions of twelve new species</article-title><source>Zookeys</source><day>2</day><month>6</month><year>2016</year><volume>2016</volume><issue>595</issue><fpage>57</fpage><lpage>83</lpage><pub-id pub-id-type="doi">10.3897/zookeys.595.8752</pub-id></mixed-citation></tp:treatment-meta><tp:nomenclature><tp:taxon-name>
            <tp:taxon-name-part taxon-name-part-type="genus">Stenus</tp:taxon-name-part>
            <tp:taxon-name-part taxon-name-part-type="species">paraflammeus</tp:taxon-name-part>
            <object-id xmlns:xlink="http://www.w3.org/1999/xlink" content-type="zoobank" xlink:type="simple">http://zoobank.org/6FE97A9D-A8B8-4B71-805F-172EEE90EF04</object-id>
          </tp:taxon-name><tp:taxon-status xmlns:xlink="http://www.w3.org/1999/xlink" xlink:type="simple">sp. n.</tp:taxon-status><xref ref-type="fig" rid="F1">Figs 6</xref><xref ref-type="fig" rid="F8">, 41–46</xref><!--PageBreak--></tp:nomenclature><tp:treatment-sec sec-type="type material"><title>Type material.</title><p>
            <bold>Holotype. China: Sichuan</bold>: ♂, glued on a card with labels as follows: “China: Sichuan Prov., Tianquan County, Erlangshan Mt., Yakou 3.6km, <named-content xmlns:xlink="http://www.w3.org/1999/xlink" content-type="dwc:verbatimCoordinates" xlink:type="simple"><named-content content-type="geo-json" specific-use="{&#34;type&#34;:&#34;Point&#34;,&#34;coordinates&#34;:[102.283333,29.516667]}" xlink:type="simple">29°31'N, 102°17'E</named-content></named-content>, alt. 2600–2800 m, 11.VII.2012, Peng, Dai &amp; Yin leg.” “Holotype / <italic><tp:taxon-name><tp:taxon-name-part taxon-name-part-type="genus">Stenus</tp:taxon-name-part> <tp:taxon-name-part taxon-name-part-type="species">paraflammeus</tp:taxon-name-part></tp:taxon-name></italic> / Tang Liu &amp; Niu” [red handwritten label] (<abbrev xmlns:xlink="http://www.w3.org/1999/xlink" content-type="institution" xlink:title="Department of Biology, Shanghai Normal University, P. R. China" xlink:type="simple">SHNU</abbrev>). <bold>Paratypes.</bold> 5 ♂♂4♀♀, same data as for the holotype (1pair in <abbrev xmlns:xlink="http://www.w3.org/1999/xlink" xlink:title="private collection V. Puthz, Schlitz, Germany" xlink:type="simple">cPut</abbrev>, rest in <abbrev xmlns:xlink="http://www.w3.org/1999/xlink" content-type="institution" xlink:title="Department of Biology, Shanghai Normal University, P. R. China" xlink:type="simple">SHNU</abbrev>); 1♂4♀♀, same data but <named-content xmlns:xlink="http://www.w3.org/1999/xlink" content-type="dwc:verbatimCoordinates" xlink:type="simple"><named-content content-type="geo-json" specific-use="{&#34;type&#34;:&#34;Point&#34;,&#34;coordinates&#34;:[102.3,29.55]}" xlink:type="simple">29°33'N, 102°18'E</named-content></named-content>, alt. 2800–3000 m, 13.VII.2012, Peng, Dai &amp; Yin leg. (<abbrev xmlns:xlink="http://www.w3.org/1999/xlink" content-type="institution" xlink:title="Department of Biology, Shanghai Normal University, P. R. China" xlink:type="simple">SHNU</abbrev>); 3♂♂1♀, same data but <named-content xmlns:xlink="http://www.w3.org/1999/xlink" content-type="dwc:verbatimCoordinates" xlink:type="simple"><named-content content-type="geo-json" specific-use="{&#34;type&#34;:&#34;Point&#34;,&#34;coordinates&#34;:[102.3,29.533333]}" xlink:type="simple">29°32'N, 102°18'E</named-content></named-content>, alt. 2200–2300 m, 13.VII.2012, Peng, Dai &amp; Yin leg. (<abbrev xmlns:xlink="http://www.w3.org/1999/xlink" content-type="institution" xlink:title="Department of Biology, Shanghai Normal University, P. R. China" xlink:type="simple">SHNU</abbrev>); 1♂1♀, Erlangshan, 1600–2000 m, 29.VII.2006, Hu &amp; Tang leg. (<abbrev xmlns:xlink="http://www.w3.org/1999/xlink" content-type="institution" xlink:title="Department of Biology, Shanghai Normal University, P. R. China" xlink:type="simple">SHNU</abbrev>)</p></tp:treatment-sec><tp:treatment-sec sec-type="description"><title>Description.</title><p>Brachypterous, reddish brown, head especially interocular area along the inner margins of eyes darker, abdomen moderately glossy. Antennae yellowish, club infuscate. Maxillary palpi yellowish. Legs reddish yellow, tarsomeres slightly infuscate.</p><p>
            <abbrev xmlns:xlink="http://www.w3.org/1999/xlink" xlink:title="body length, measured from the anterior margin of the clypeus to the posterior margin of abdominal tergite X" xlink:type="simple">BL</abbrev>: 4.4–4.7mm, <abbrev xmlns:xlink="http://www.w3.org/1999/xlink" xlink:title="forebody length, measured from the anterior margin of the clypeus to the apex of the elytra apicolateral angle" xlink:type="simple">FL</abbrev>: 2.0–2.3 mm.</p><p>
            <abbrev xmlns:xlink="http://www.w3.org/1999/xlink" xlink:title="width of head including eyes" xlink:type="simple">HW</abbrev>: 0.90–1.00 mm, <abbrev xmlns:xlink="http://www.w3.org/1999/xlink" xlink:title="length of pronotum" xlink:type="simple">PL</abbrev>: 0.65–0.82 mm, <abbrev xmlns:xlink="http://www.w3.org/1999/xlink" xlink:title="width of pronotum" xlink:type="simple">PW</abbrev>: 0.72–0.85 mm, <abbrev xmlns:xlink="http://www.w3.org/1999/xlink" xlink:title="length of elytra, measured from humeral angle" xlink:type="simple">EL</abbrev>: 0.65–0.83 mm, <abbrev xmlns:xlink="http://www.w3.org/1999/xlink" xlink:title="width of elytra" xlink:type="simple">EW</abbrev>: 0.83–0.96 mm, <abbrev xmlns:xlink="http://www.w3.org/1999/xlink" xlink:title="length of elytral suture" xlink:type="simple">SL</abbrev>: 0.45–0.58 mm.</p><p>Head 1.06–1.08 times as wide as elytra; interocular area with two deep longitudinal furrows, median portion strongly convex, distinctly extending beyond the level <!--PageBreak-->of inner eye margins; punctures round, well delimited on the posterior areas of furrows and distinctly confluent on the rest parts especially on median portion, diameter of large punctures about as wide as medial cross section of 2nd antennal segment; interstices between punctures smooth, distinctly narrower than half the diameter of punctures. Paraglossa coniform.</p><p>Pronotum 0.90–0.96 times as long as wide; disk conspicuously uneven, with broad and deep median longitudinal furrow which begins from the anterior margin and ends at about basal 1/5, two deep impressions in anterior half each with an outer tubercle, two distinct impressions in about middle each with an inner tubercle, two deep impressions in posterior half each with an outer tubercle; punctures round and strongly confluent, mostly slightly smaller than those on frons; interstices smooth, much narrower than half the diameter of punctures except in median furrow, which is partially reticulated and broadly impunctate.</p><p>Elytra 0.85–0.89 times as long as wide; disk uneven with deep humeral impression, distinct postero-lateral impression and deep sutural impression, median portion between humeral impression and sutural impression distinctly convex; punctation irregular, punctures confluent, slightly larger than those on pronotum; interstices smooth, much narrower than half the diameter of punctures.</p><p>Legs with tarsomeres IV strongly bilobed.</p><p>Abdomen cylindrical; paratergites very narrow and punctate, present only in segment III, tergites and sternites totally fused in segment IV–VI, tergite VII without apical <!--PageBreak-->membranous fringe; punctures mostly round, becoming slightly smaller posteriad; interstices smooth on the basal four tergites and more or less sculptured on the rest tergites, narrower than half the diameter of punctures on basal three tergites and narrower than diameter of punctures on the following two tergites.</p><p>Male. Seventh sternite (Fig. <xref ref-type="fig" rid="F8">41</xref>) deeply impressed at posteromedian part with emargination along posterior margin of impression; sternite VIII (Fig. <xref ref-type="fig" rid="F8">42</xref>) with triangular emargination at middle of posterior margin; sternite IX (Fig. <xref ref-type="fig" rid="F8">43</xref>) with very long apicolateral projections, posterior margin with strong median projection. Aedeagus (Figs <xref ref-type="fig" rid="F8">45</xref>, <xref ref-type="fig" rid="F8">46</xref>) with median lobe broadest at about basal 1/5 and gradually tapering apicad, apical sclerotized area with an apical cuspidate projection; expulsion clasps large; parameres distinctly shorter than median lobe, slightly swollen at apical parts, each with 10–12 setae on apico-internal margins.</p><fig id="F8" position="float" orientation="portrait"><label>Figures 41–46.</label><caption><p>
          <italic><tp:taxon-name><tp:taxon-name-part taxon-name-part-type="genus">Stenus</tp:taxon-name-part> <tp:taxon-name-part taxon-name-part-type="species">paraflammeus</tp:taxon-name-part></tp:taxon-name></italic>. <bold>41</bold> male sternite VII <bold>42</bold> male sternite VIII <bold>43</bold> male sternite IX <bold>44</bold> valvifers <bold>45, 46</bold> aedeagus. Scale bars: 0.25 mm.</p></caption><graphic xmlns:xlink="http://www.w3.org/1999/xlink" xlink:href="zookeys-595-057-g008.jpg" position="float" orientation="portrait" xlink:type="simple" id="oo_90938.jpg"/></fig><p>Female. sternite VIII entire; valvifers (Fig. <xref ref-type="fig" rid="F8">44</xref>) each with very long inner tooth on posterior margin, spermatheca undetected.</p></tp:treatment-sec><tp:treatment-sec sec-type="distribution"><title>Distribution.</title><p>China (Sichuan).</p></tp:treatment-sec><tp:treatment-sec sec-type="remarks"><title>Remarks.</title><p>This new species is closely related to <italic><tp:taxon-name><tp:taxon-name-part taxon-name-part-type="genus">Stenus</tp:taxon-name-part> <tp:taxon-name-part taxon-name-part-type="species">flammeus</tp:taxon-name-part></tp:taxon-name></italic> and <italic><tp:taxon-name><tp:taxon-name-part taxon-name-part-type="genus">Stenus</tp:taxon-name-part> <tp:taxon-name-part taxon-name-part-type="species">pseudoflammeus</tp:taxon-name-part></tp:taxon-name></italic>, but can be easily distinguished from the latter two species by its broader pronotum.</p></tp:treatment-sec><tp:treatment-sec sec-type="etymology"><title>Etymology.</title><p>The specific name is derived from the similar appearance of <italic><tp:taxon-name><tp:taxon-name-part taxon-name-part-type="genus">Stenus</tp:taxon-name-part> <tp:taxon-name-part taxon-name-part-type="species">flammeus</tp:taxon-name-part></tp:taxon-name></italic>.</p></tp:treatment-sec><tp:treatment-sec><!--Section generated to contain objects referenced in tp:taxon-treatment.--><fig id="F1" position="float" orientation="portrait"><label>Figures 1–6.</label><caption><p>Habitus. <bold>1</bold> <italic><tp:taxon-name><tp:taxon-name-part taxon-name-part-type="genus">Stenus</tp:taxon-name-part> <tp:taxon-name-part taxon-name-part-type="species">pengzhongi</tp:taxon-name-part></tp:taxon-name></italic> sp. n. <bold>2</bold> <italic><tp:taxon-name><tp:taxon-name-part taxon-name-part-type="genus">Stenus</tp:taxon-name-part> <tp:taxon-name-part taxon-name-part-type="species">jindingianus</tp:taxon-name-part></tp:taxon-name></italic> sp. n. <bold>3</bold> <italic><tp:taxon-name><tp:taxon-name-part taxon-name-part-type="genus">Stenus</tp:taxon-name-part> <tp:taxon-name-part taxon-name-part-type="species">corniculus</tp:taxon-name-part></tp:taxon-name></italic> sp. n. <bold>4</bold> <italic><tp:taxon-name><tp:taxon-name-part taxon-name-part-type="genus">Stenus</tp:taxon-name-part> <tp:taxon-name-part taxon-name-part-type="species">daicongchaoi</tp:taxon-name-part></tp:taxon-name></italic> sp. n. <bold>5</bold> <italic><tp:taxon-name><tp:taxon-name-part taxon-name-part-type="genus">Stenus</tp:taxon-name-part> <tp:taxon-name-part taxon-name-part-type="species">punctidorsus</tp:taxon-name-part></tp:taxon-name></italic> sp. n. <bold>6</bold> <italic><tp:taxon-name><tp:taxon-name-part taxon-name-part-type="genus">Stenus</tp:taxon-name-part> <tp:taxon-name-part taxon-name-part-type="species">paraflammeus</tp:taxon-name-part></tp:taxon-name></italic> sp. n. Scale bars: 1 mm.</p></caption><graphic xmlns:xlink="http://www.w3.org/1999/xlink" xlink:href="zookeys-595-057-g001.jpg" position="float" orientation="portrait" xlink:type="simple" id="oo_90931.jpg"/></fig></tp:treatment-sec></tp:taxon-treatment>
