# Supplementary material for: A revision of the Stenus flammeus group (Coleoptera, Staphylinidae) with descriptions of twelve new species
Source: Zookeys. 2016 Jun 2;(595):57–83. doi: 10.3897/zookeys.595.8752 (PMC4926691; doi:10.3897/zookeys.595.8752)
Supplement: XML Treatment for Stenus jiajinshanus [file zookeys.595.8752-treatment12.xml]

<!DOCTYPE tp:taxon-treatment
  PUBLIC "-//TaxonX//DTD Taxonomic Treatment Publishing DTD v0 20100105//EN" "tax-treatment-NSO.dtd">
<tp:taxon-treatment xmlns:tp="http://www.plazi.org/taxpub"><tp:treatment-meta><kwd-group><label>Taxon classification</label><kwd><named-content content-type="kingdom">Animalia</named-content></kwd><kwd><named-content content-type="order">Coleoptera</named-content></kwd><kwd><named-content content-type="family">Staphylinidae</named-content></kwd></kwd-group><mixed-citation publication-type="journal"><person-group><name><surname>Tang</surname><given-names>Liang</given-names></name><name><surname>Liu</surname><given-names>Si-Yu</given-names></name><name><surname>Niu</surname><given-names>Tong</given-names></name></person-group><article-title>A revision of the <italic><tp:taxon-name><tp:taxon-name-part taxon-name-part-type="genus">Stenus</tp:taxon-name-part> <tp:taxon-name-part taxon-name-part-type="species">flammeus</tp:taxon-name-part></tp:taxon-name></italic> group (<tp:taxon-name><tp:taxon-name-part taxon-name-part-type="order">Coleoptera</tp:taxon-name-part></tp:taxon-name>, <tp:taxon-name><tp:taxon-name-part taxon-name-part-type="family">Staphylinidae</tp:taxon-name-part></tp:taxon-name>) with descriptions of twelve new species</article-title><source>Zookeys</source><day>2</day><month>6</month><year>2016</year><volume>2016</volume><issue>595</issue><fpage>57</fpage><lpage>83</lpage><pub-id pub-id-type="doi">10.3897/zookeys.595.8752</pub-id></mixed-citation></tp:treatment-meta><tp:nomenclature><tp:taxon-name>
            <tp:taxon-name-part taxon-name-part-type="genus">Stenus</tp:taxon-name-part>
            <tp:taxon-name-part taxon-name-part-type="species">jiajinshanus</tp:taxon-name-part>
            <object-id xmlns:xlink="http://www.w3.org/1999/xlink" content-type="zoobank" xlink:type="simple">http://zoobank.org/45EF8C89-BC0B-429C-91AB-D8D5C28DB424</object-id>
          </tp:taxon-name><tp:taxon-status xmlns:xlink="http://www.w3.org/1999/xlink" xlink:type="simple">sp. n.</tp:taxon-status><xref ref-type="fig" rid="F2">Figs 10</xref><xref ref-type="fig" rid="F12">, 63–67</xref><!--PageBreak--></tp:nomenclature><tp:treatment-sec sec-type="type material"><title>Type material.</title><p>
            <bold>Holotype. China: Sichuan</bold>: ♂, glued on a card with labels as follows: “China: Sichuan Prov., Xiaojin County, Jiajin Shan, <named-content xmlns:xlink="http://www.w3.org/1999/xlink" content-type="dwc:verbatimCoordinates" xlink:type="simple"><named-content content-type="geo-json" specific-use="{&#34;type&#34;:&#34;Point&#34;,&#34;coordinates&#34;:[102.715278,30.813611]}" xlink:type="simple">30°48'49"N, 102°42'55"E</named-content></named-content>, mixed leaf litter, sifted, 2490 m, 20.VII.2015, Jiang, Peng, Tu &amp; Zhou leg.” “Holotype / <italic><tp:taxon-name><tp:taxon-name-part taxon-name-part-type="genus">Stenus</tp:taxon-name-part> <tp:taxon-name-part taxon-name-part-type="species">jiajinshanus</tp:taxon-name-part></tp:taxon-name></italic> / Tang, Liu &amp; Niu” [red handwritten label] (<abbrev xmlns:xlink="http://www.w3.org/1999/xlink" content-type="institution" xlink:title="Department of Biology, Shanghai Normal University, P. R. China" xlink:type="simple">SHNU</abbrev>). <bold>Paratypes.</bold> 1♂, same data as for the holotype (<abbrev xmlns:xlink="http://www.w3.org/1999/xlink" content-type="institution" xlink:title="Department of Biology, Shanghai Normal University, P. R. China" xlink:type="simple">SHNU</abbrev>); 1 ♀, Xiaojin County, Jiajin Shan, <!--PageBreak-->Mahuanggou, <named-content xmlns:xlink="http://www.w3.org/1999/xlink" content-type="dwc:verbatimCoordinates" xlink:type="simple"><named-content content-type="geo-json" specific-use="{&#34;type&#34;:&#34;Point&#34;,&#34;coordinates&#34;:[102.763611,30.855556]}" xlink:type="simple">30°51'20"N, 102°45'49"E</named-content></named-content>, 2630 m, 21.VII.2015, Jiang, Peng, Tu &amp; Zhou leg. (<abbrev xmlns:xlink="http://www.w3.org/1999/xlink" content-type="institution" xlink:title="Department of Biology, Shanghai Normal University, P. R. China" xlink:type="simple">SHNU</abbrev>)</p></tp:treatment-sec><tp:treatment-sec sec-type="description"><title>Description.</title><p>Brachypterous; forebody yellowish brown except areas along the inner margins of eyes slightly darker, abdomen reddish brown. Antennae, maxillary palpi and legs reddish yellow, except antennal club infuscate.</p><p>
            <abbrev xmlns:xlink="http://www.w3.org/1999/xlink" xlink:title="body length, measured from the anterior margin of the clypeus to the posterior margin of abdominal tergite X" xlink:type="simple">BL</abbrev>: 3.1–3.2mm, <abbrev xmlns:xlink="http://www.w3.org/1999/xlink" xlink:title="forebody length, measured from the anterior margin of the clypeus to the apex of the elytra apicolateral angle" xlink:type="simple">FL</abbrev>: 1.5–1.6 mm.</p><p>
            <abbrev xmlns:xlink="http://www.w3.org/1999/xlink" xlink:title="width of head including eyes" xlink:type="simple">HW</abbrev>: 0.65–0.68 mm, <abbrev xmlns:xlink="http://www.w3.org/1999/xlink" xlink:title="length of pronotum" xlink:type="simple">PL</abbrev>: 0.48–0.49 mm, <abbrev xmlns:xlink="http://www.w3.org/1999/xlink" xlink:title="width of pronotum" xlink:type="simple">PW</abbrev>: 0.49–0.50 mm, <abbrev xmlns:xlink="http://www.w3.org/1999/xlink" xlink:title="length of elytra, measured from humeral angle" xlink:type="simple">EL</abbrev>: 0.47–0.50 mm, <abbrev xmlns:xlink="http://www.w3.org/1999/xlink" xlink:title="width of elytra" xlink:type="simple">EW</abbrev>: 0.55–0.59 mm, <abbrev xmlns:xlink="http://www.w3.org/1999/xlink" xlink:title="length of elytral suture" xlink:type="simple">SL</abbrev>: 0.35–0.40 mm.</p><p>Head 1.15–1.19 times as wide as elytra, interocular area with two deep longitudinal furrows, median portion convex, distinctly extending beyond the level of inner eye margins; punctures round, mostly well delimited, slightly larger and sparser on median area than those near inner margins of eyes, diameter of large punctures about as wide as apical cross section of antennal segment II; interstices smooth, much narrower than half the diameter of punctures except those along the midline of the convex median portion, which may be as wide as diameter of punctures. Paraglossa coniform.</p><p>Pronotum 0.98 times as long as wide, disk uneven, with distinct median longitudinal furrow, two impressions in anterior half, transverse impression in the middle, and two impressions in posterior half; punctures slightly confluent, of similar size to those of head; interstices smooth, more or less narrower than half the diameter of punctures except those at the bottom of longitudinal furrow, which could be larger.</p><p>Elytra 0.85–0.86 times as long as wide; disk moderately uneven with shallow longitudinal humeral impression, distinct postero-lateral impression and long sutural impression, suture moderately convex; punctures more or less longitudinally confluent, <!--PageBreak-->slightly larger than those of pronotum; interstices smooth, distinctly narrower than half the diameter of punctures.</p><p>Legs with tarsomeres IV deeply bilobed.</p><p>Abdomen cylindrical; line-like paratergites present only in segment III, tergites and sternites totally fused in segment IV–VI, tergite VII without apical membranous fringe; punctures of abdominal tergites III–VIII round to elliptic, gradually becoming smaller posteriad; interstices smooth except those of last two tergites shallowly reticulated, narrower than half the diameter of punctures.</p><p>Male. Sternite VIII (Fig. <xref ref-type="fig" rid="F12">63</xref>) with semi-circular emargination at middle of posterior margin; sternite IX (Fig. <xref ref-type="fig" rid="F12">64</xref>) with very long apicolateral projections. Aedeagus (Figs <xref ref-type="fig" rid="F12">66</xref>, <xref ref-type="fig" rid="F12">67</xref>) slender, apical sclerotized area subtriangular with round tip; expulsion clasps large; parameres distinctly shorter than median lobe, slightly swollen in apical part, with 9–10 setae on apico-internal margins.</p><fig id="F12" position="float" orientation="portrait"><label>Figures 63–67.</label><caption><p>
          <italic><tp:taxon-name><tp:taxon-name-part taxon-name-part-type="genus">Stenus</tp:taxon-name-part> <tp:taxon-name-part taxon-name-part-type="species">jiajinshanus</tp:taxon-name-part></tp:taxon-name></italic>. <bold>63</bold> male sternite VIII <bold>64</bold> male sternite IX <bold>65</bold> valvifers and spermatheca <bold>66, 67</bold> aedeagus. Scale bars: 0.25 mm.</p></caption><graphic xmlns:xlink="http://www.w3.org/1999/xlink" xlink:href="zookeys-595-057-g012.jpg" position="float" orientation="portrait" xlink:type="simple" id="oo_90942.jpg"/></fig><p>Female. Sternite VIII entire; spermatheca (Fig. <xref ref-type="fig" rid="F12">65</xref>) with basal duct strongly sclerotized, remining part of the duct weakly sclerotized and very coiled.</p></tp:treatment-sec><tp:treatment-sec sec-type="distribution"><title>Distribution.</title><p>China (Sichuan).</p></tp:treatment-sec><tp:treatment-sec sec-type="remarks"><title>Remarks.</title><p>To distinguish the new species from other species with small body length, see characters listed in key.</p></tp:treatment-sec><tp:treatment-sec sec-type="etymology"><title>Etymology.</title><p>The specific name is derived from the type locality of this species.</p></tp:treatment-sec><tp:treatment-sec><!--Section generated to contain objects referenced in tp:taxon-treatment.--><fig id="F2" position="float" orientation="portrait"><label>Figures 7–12.</label><caption><p>Habitus. <bold>7</bold> <italic><tp:taxon-name><tp:taxon-name-part taxon-name-part-type="genus">Stenus</tp:taxon-name-part> <tp:taxon-name-part taxon-name-part-type="species">pseudoflammeus</tp:taxon-name-part></tp:taxon-name></italic> sp. n. <bold>8</bold> <italic><tp:taxon-name><tp:taxon-name-part taxon-name-part-type="genus">Stenus</tp:taxon-name-part> <tp:taxon-name-part taxon-name-part-type="species">xilingmontis</tp:taxon-name-part></tp:taxon-name></italic> sp. n. <bold>9</bold> <italic><tp:taxon-name><tp:taxon-name-part taxon-name-part-type="genus">Stenus</tp:taxon-name-part> <tp:taxon-name-part taxon-name-part-type="species">zhoudeyaoi</tp:taxon-name-part></tp:taxon-name></italic> sp. n. <bold>10</bold> <italic><tp:taxon-name><tp:taxon-name-part taxon-name-part-type="genus">Stenus</tp:taxon-name-part> <tp:taxon-name-part taxon-name-part-type="species">jiajinshanus</tp:taxon-name-part></tp:taxon-name></italic> sp. n. <bold>11</bold> <italic><tp:taxon-name><tp:taxon-name-part taxon-name-part-type="genus">Stenus</tp:taxon-name-part> <tp:taxon-name-part taxon-name-part-type="species">tuyueyei</tp:taxon-name-part></tp:taxon-name></italic> sp. n. <bold>12</bold> <italic><tp:taxon-name><tp:taxon-name-part taxon-name-part-type="genus">Stenus</tp:taxon-name-part> <tp:taxon-name-part taxon-name-part-type="species">dabashanus</tp:taxon-name-part></tp:taxon-name></italic> sp. n. Scale bars: 1 mm.</p></caption><graphic xmlns:xlink="http://www.w3.org/1999/xlink" xlink:href="zookeys-595-057-g002.jpg" position="float" orientation="portrait" xlink:type="simple" id="oo_90932.jpg"/></fig></tp:treatment-sec></tp:taxon-treatment>
