# Supplementary material for: A revision of the Stenus flammeus group (Coleoptera, Staphylinidae) with descriptions of twelve new species
Source: Zookeys. 2016 Jun 2;(595):57–83. doi: 10.3897/zookeys.595.8752 (PMC4926691; doi:10.3897/zookeys.595.8752)
Supplement: XML Treatment for Stenus dabashanus [file zookeys.595.8752-treatment14.xml]

<!DOCTYPE tp:taxon-treatment
  PUBLIC "-//TaxonX//DTD Taxonomic Treatment Publishing DTD v0 20100105//EN" "tax-treatment-NSO.dtd">
<tp:taxon-treatment xmlns:tp="http://www.plazi.org/taxpub"><tp:treatment-meta><kwd-group><label>Taxon classification</label><kwd><named-content content-type="kingdom">Animalia</named-content></kwd><kwd><named-content content-type="order">Coleoptera</named-content></kwd><kwd><named-content content-type="family">Staphylinidae</named-content></kwd></kwd-group><mixed-citation publication-type="journal"><person-group><name><surname>Tang</surname><given-names>Liang</given-names></name><name><surname>Liu</surname><given-names>Si-Yu</given-names></name><name><surname>Niu</surname><given-names>Tong</given-names></name></person-group><article-title>A revision of the <italic><tp:taxon-name><tp:taxon-name-part taxon-name-part-type="genus">Stenus</tp:taxon-name-part> <tp:taxon-name-part taxon-name-part-type="species">flammeus</tp:taxon-name-part></tp:taxon-name></italic> group (<tp:taxon-name><tp:taxon-name-part taxon-name-part-type="order">Coleoptera</tp:taxon-name-part></tp:taxon-name>, <tp:taxon-name><tp:taxon-name-part taxon-name-part-type="family">Staphylinidae</tp:taxon-name-part></tp:taxon-name>) with descriptions of twelve new species</article-title><source>Zookeys</source><day>2</day><month>6</month><year>2016</year><volume>2016</volume><issue>595</issue><fpage>57</fpage><lpage>83</lpage><pub-id pub-id-type="doi">10.3897/zookeys.595.8752</pub-id></mixed-citation></tp:treatment-meta><tp:nomenclature><tp:taxon-name>
            <tp:taxon-name-part taxon-name-part-type="genus">Stenus</tp:taxon-name-part>
            <tp:taxon-name-part taxon-name-part-type="species">dabashanus</tp:taxon-name-part>
            <object-id xmlns:xlink="http://www.w3.org/1999/xlink" content-type="zoobank" xlink:type="simple">http://zoobank.org/66E26213-259C-4742-9E50-F0F57A822146</object-id>
          </tp:taxon-name><tp:taxon-status xmlns:xlink="http://www.w3.org/1999/xlink" xlink:type="simple">sp. n.</tp:taxon-status><xref ref-type="fig" rid="F2">Figs 12</xref><xref ref-type="fig" rid="F14">, 72–76</xref><!--PageBreak--></tp:nomenclature><tp:treatment-sec sec-type="type material"><title>Type material.</title><p>
            <bold>Holotype. China: Shaanxi</bold>: ♂, glued on a card with labels as follows: “China: S-Shaanxi (Daba Shan), NW Pass 25km NW Zhenping, <named-content xmlns:xlink="http://www.w3.org/1999/xlink" content-type="dwc:verbatimCoordinates" xlink:type="simple"><named-content content-type="geo-json" specific-use="{&#34;type&#34;:&#34;Point&#34;,&#34;coordinates&#34;:[109.316667,32.016667]}" xlink:type="simple">32°01'N, 109°19'E</named-content></named-content>, 2150 m, 11.VII.2001, M. Schülke leg. [C01-09].” “Holotype / <italic><tp:taxon-name><tp:taxon-name-part taxon-name-part-type="genus">Stenus</tp:taxon-name-part> <tp:taxon-name-part taxon-name-part-type="species">dabashanus</tp:taxon-name-part></tp:taxon-name></italic> / Tang, Liu &amp; Niu” [red handwritten label] (<abbrev xmlns:xlink="http://www.w3.org/1999/xlink" xlink:title="private collection M. Schülke, Berlin, Germany" xlink:type="simple">cSch</abbrev>). <bold>Paratypes.</bold> 1♂3♀♀, same data as for the holotype (1♀ in <abbrev xmlns:xlink="http://www.w3.org/1999/xlink" content-type="institution" xlink:title="Department of Biology, Shanghai Normal University, P. R. China" xlink:type="simple">SHNU</abbrev>, rest in <abbrev xmlns:xlink="http://www.w3.org/1999/xlink" xlink:title="private collection M. Schülke, Berlin, Germany" xlink:type="simple">cSch</abbrev>); 1♀, Daba Shan creek vall., SE pass 20km NW Zhenping, <named-content xmlns:xlink="http://www.w3.org/1999/xlink" content-type="dwc:verbatimCoordinates" xlink:type="simple"><named-content content-type="geo-json" specific-use="{&#34;type&#34;:&#34;Point&#34;,&#34;coordinates&#34;:[109.366667,31.983333]}" xlink:type="simple">31°59'N, 109°22'E</named-content></named-content>, 1680 m, 11.VII.2001, A. Smetana leg. (<abbrev xmlns:xlink="http://www.w3.org/1999/xlink" xlink:title="private collection A. Smetana, Ottawa, Canada" xlink:type="simple">cSme</abbrev>); 1♀, Daba Shan creek vall., SE pass 25km NW Zhenping, <named-content xmlns:xlink="http://www.w3.org/1999/xlink" content-type="dwc:verbatimCoordinates" xlink:type="simple"><named-content content-type="geo-json" specific-use="{&#34;type&#34;:&#34;Point&#34;,&#34;coordinates&#34;:[109.316667,32.016667]}" xlink:type="simple">32°01'N, 109°19'E</named-content></named-content>, 2150 m, 11.VII.2001, A. Smetana leg. (<abbrev xmlns:xlink="http://www.w3.org/1999/xlink" xlink:title="private collection A. Smetana, Ottawa, Canada" xlink:type="simple">cSme</abbrev>).</p></tp:treatment-sec><tp:treatment-sec sec-type="description"><title>Description.</title><p>Brachypterous; body reddish brown except interocular area of head and abdominal segments VIII–X blackish. Antennae, maxillary palpi and legs yellowish brown except antennal club infuscate.</p><p>
            <abbrev xmlns:xlink="http://www.w3.org/1999/xlink" xlink:title="body length, measured from the anterior margin of the clypeus to the posterior margin of abdominal tergite X" xlink:type="simple">BL</abbrev>: 2.9–3.8 mm, <abbrev xmlns:xlink="http://www.w3.org/1999/xlink" xlink:title="forebody length, measured from the anterior margin of the clypeus to the apex of the elytra apicolateral angle" xlink:type="simple">FL</abbrev>: 1.5–1.7 mm.</p><p>
            <abbrev xmlns:xlink="http://www.w3.org/1999/xlink" xlink:title="width of head including eyes" xlink:type="simple">HW</abbrev>: 0.70–0.83 mm, <abbrev xmlns:xlink="http://www.w3.org/1999/xlink" xlink:title="length of pronotum" xlink:type="simple">PL</abbrev>: 0.50–0.60 mm, <abbrev xmlns:xlink="http://www.w3.org/1999/xlink" xlink:title="width of pronotum" xlink:type="simple">PW</abbrev>: 0.50–0.60 mm, <abbrev xmlns:xlink="http://www.w3.org/1999/xlink" xlink:title="length of elytra, measured from humeral angle" xlink:type="simple">EL</abbrev>: 0.50–0.63 mm, <abbrev xmlns:xlink="http://www.w3.org/1999/xlink" xlink:title="width of elytra" xlink:type="simple">EW</abbrev>: 0.60–0.68 mm, <abbrev xmlns:xlink="http://www.w3.org/1999/xlink" xlink:title="length of elytral suture" xlink:type="simple">SL</abbrev>: 0.31–0.38 mm.</p><p>Head 1.15–1.21 times as wide as elytra, interocular area with two deep longitudinal furrows, median portion convex, extending beneath the level of inner eye margins; punctures round, mostly well delimited, slightly larger and sparser on median area than those near inner margins of eyes, diameter of large punctures about as wide as basal cross section of antennal segment II; interstices faintly reticulated, much narrower than half the diameter of punctures except those along the midline of the convex median portion, which may be twice as wide as diameter of punctures. Paraglossa coniform.</p><p>Pronotum 0.96–1.05 times as long as wide; disk uneven, with median longitudinal furrow throughout; punctures confluent, of similar size to large punctures of head; interstices reticulated, narrower than half the diameter of punctures everywhere.</p><p>Elytra 0.83–0.93 times as long as wide, disk moderately uneven with distinct longitudinal humeral impression, distinct postero-lateral impression and long sutural impression, suture moderately convex; punctures longitudinally confluent and slightly larger than those of pronotum; interstices faintly reticulated, narrower than half the diameter of punctures.</p><p>Legs with hind tarsi 0.73 times as long as hind tibiae, tarsomeres IV deeply bilobed.</p><!--PageBreak--><p>Abdomen cylindrical; line-like paratergites present only in segment III, tergites and sternites totally fused in segment IV–VI, tergite VII without apical membranous fringe; punctures distinctly smaller than those of elytra, gradually becoming smaller posteriad; interstices smooth, wider than the diameter of punctures except some on tergites III and IV, which could be smaller.</p><p>Male. Sternite VII with week emargination at middle of posterior margin; sternite VIII (Fig. <xref ref-type="fig" rid="F14">72</xref>) with semi-circular emargination at middle of posterior margin; sternite IX (Fig. <xref ref-type="fig" rid="F14">73</xref>) with long apicolateral projections, posterior margin serrate. Aedeagus (Figs <xref ref-type="fig" rid="F14">75</xref>, <xref ref-type="fig" rid="F14">76</xref>) slender, apical sclerotized area triangular with a keel along the middle; expulsion clasps large, strongly sclerotized; parameres much longer than median lobe, with 9–10 setae on apico-internal margins.</p><fig id="F14" position="float" orientation="portrait"><label>Figures 72–76.</label><caption><p>
          <italic><tp:taxon-name><tp:taxon-name-part taxon-name-part-type="genus">Stenus</tp:taxon-name-part> <tp:taxon-name-part taxon-name-part-type="species">dabashanus</tp:taxon-name-part></tp:taxon-name></italic>. <bold>72</bold> male sternite VIII <bold>73</bold> male sternite IX <bold>74</bold> valvifers and spermatheca <bold>75, 76</bold> aedeagus. Scale bars: 0.25 mm.</p></caption><graphic xmlns:xlink="http://www.w3.org/1999/xlink" xlink:href="zookeys-595-057-g014.jpg" position="float" orientation="portrait" xlink:type="simple" id="oo_90944.jpg"/></fig><p>Female. Sternite VIII slightly prominent at middle of posterior margin; spermatheca (Fig. <xref ref-type="fig" rid="F14">74</xref>) weekly sclerotized, basal porch large and spermathecal duct with multiple bends.</p></tp:treatment-sec><tp:treatment-sec sec-type="distribution"><title>Distribution.</title><p>China (Shaanxi).</p></tp:treatment-sec><tp:treatment-sec sec-type="remarks"><title>Remarks.</title><p>The species can be easily recognized by distinctly darkened abdominal tip and reticulated forebody.</p></tp:treatment-sec><tp:treatment-sec sec-type="etymology"><title>Etymology.</title><p>The specific name is derived from the type locality of this species.</p><!--PageBreak--></tp:treatment-sec><tp:treatment-sec><!--Section generated to contain objects referenced in tp:taxon-treatment.--><fig id="F2" position="float" orientation="portrait"><label>Figures 7–12.</label><caption><p>Habitus. <bold>7</bold> <italic><tp:taxon-name><tp:taxon-name-part taxon-name-part-type="genus">Stenus</tp:taxon-name-part> <tp:taxon-name-part taxon-name-part-type="species">pseudoflammeus</tp:taxon-name-part></tp:taxon-name></italic> sp. n. <bold>8</bold> <italic><tp:taxon-name><tp:taxon-name-part taxon-name-part-type="genus">Stenus</tp:taxon-name-part> <tp:taxon-name-part taxon-name-part-type="species">xilingmontis</tp:taxon-name-part></tp:taxon-name></italic> sp. n. <bold>9</bold> <italic><tp:taxon-name><tp:taxon-name-part taxon-name-part-type="genus">Stenus</tp:taxon-name-part> <tp:taxon-name-part taxon-name-part-type="species">zhoudeyaoi</tp:taxon-name-part></tp:taxon-name></italic> sp. n. <bold>10</bold> <italic><tp:taxon-name><tp:taxon-name-part taxon-name-part-type="genus">Stenus</tp:taxon-name-part> <tp:taxon-name-part taxon-name-part-type="species">jiajinshanus</tp:taxon-name-part></tp:taxon-name></italic> sp. n. <bold>11</bold> <italic><tp:taxon-name><tp:taxon-name-part taxon-name-part-type="genus">Stenus</tp:taxon-name-part> <tp:taxon-name-part taxon-name-part-type="species">tuyueyei</tp:taxon-name-part></tp:taxon-name></italic> sp. n. <bold>12</bold> <italic><tp:taxon-name><tp:taxon-name-part taxon-name-part-type="genus">Stenus</tp:taxon-name-part> <tp:taxon-name-part taxon-name-part-type="species">dabashanus</tp:taxon-name-part></tp:taxon-name></italic> sp. n. Scale bars: 1 mm.</p></caption><graphic xmlns:xlink="http://www.w3.org/1999/xlink" xlink:href="zookeys-595-057-g002.jpg" position="float" orientation="portrait" xlink:type="simple" id="oo_90932.jpg"/></fig></tp:treatment-sec></tp:taxon-treatment>
